# Supplementary material for: The Preparation and Properties of Volatile Tris(N‑Alkoxycarboxamidato)chromium(III) Complexes as Potential Single-Source Precursors for the MOCVD of Crystalline Chromium Oxide Thin Films
Source: ACS Omega. 2025 May 20;10(21):21519–28. doi: 10.1021/acsomega.5c00380 (PMC12138604; doi:10.1021/acsomega.5c00380)
Supplement: Supplementary file 1 [file ao5c00380_si_001.cif]

data_global
_audit_creation_method                  'APEX4 v2022.1-1'

_publ_requested_journal                 ?

_publ_contact_author_name               ?
_publ_contact_author_address            
;
;
_publ_contact_author_email              ?
_publ_contact_author_fax                ?
_publ_contact_author_phone              ?

_publ_section_title                     
;
;
_publ_section_abstract                  
;
;
_publ_section_references                
;
;
_publ_section_comment                   
;
;

data_20230717LT
_chemical_name_systematic               ?
_chemical_name_common                'Cr(mdpa)2'
_chemical_formula_moiety                ?
_chemical_formula_sum                   'C18 H36 Cr N3 O6'
_chemical_formula_iupac                 ?
_chemical_formula_weight                442.50

_chemical_melting_point                 ?

_space_group_crystal_system             triclinic
_space_group_IT_number                  2
_space_group_name_H-M_alt               'P -1'
_space_group_name_Hall                  '-P 1'
loop_
    _space_group_symop_operation_xyz
    'x, y, z'
    '-x, -y, -z'

_cell_length_a                          10.1866(5)
_cell_length_b                          10.9684(5)
_cell_length_c                          12.0493(6)
_cell_angle_alpha                       111.838(3)
_cell_angle_beta                        95.972(3)
_cell_angle_gamma                       107.311(3)
_cell_volume                            1157.51(10)
_cell_formula_units_Z                   2
_cell_measurement_reflns_used           5175
_cell_measurement_theta_min             2.1713
_cell_measurement_theta_max             27.9122
_cell_measurement_temperature           100.0(10)

_exptl_crystal_description              block
_exptl_crystal_colour                   blue
_exptl_crystal_size_max                 0.120
_exptl_crystal_size_mid                 0.120
_exptl_crystal_size_min                 0.120
_exptl_crystal_density_diffrn           1.270
_exptl_crystal_density_meas             ?
_exptl_crystal_density_method           'not measured'
_exptl_crystal_F_000                    474

_exptl_absorpt_coefficient_mu           0.529
_exptl_absorpt_correction_type          'Multi-Scan'
_exptl_absorpt_process_details          
;
Krause, L., Herbst-Irmer, R., Sheldrick, G. M., Stalke, D. (2015).
"Comparison of silver and molybdenum microfocus X-ray sources for
single-crystal structure determination"
J. Appl. Cryst. 48, 3-10.
doi:10.1107/S1600576714022985
;
_exptl_absorpt_correction_T_min         0.80
_exptl_absorpt_correction_T_max         0.94

_exptl_special_details                  
;
; 

_diffrn_ambient_temperature             100.0(10)

_diffrn_source                          'fine-focus sealed tube'
_diffrn_source_type                     ?
_diffrn_source_power                    ?
_diffrn_source_current                  ?
_diffrn_source_voltage                  ?

_diffrn_radiation_probe                 ?
_diffrn_radiation_type                  MoKa
_diffrn_radiation_wavelength            0.71073
_diffrn_radiation_monochromator         'Graphite crystal'

_diffrn_measurement_device              ?
_diffrn_measurement_device_type         'Bruker APEX-II CCD'
_diffrn_measurement_method              'f and w scans'

_diffrn_detector_area_resol_mean        8.3333

_diffrn_reflns_number                   20160
_diffrn_reflns_av_R_equivalents         0.0445
_diffrn_reflns_av_unetI/netI            0.0483
_diffrn_reflns_theta_min                1.88
_diffrn_reflns_theta_max                28.00
_diffrn_reflns_theta_full               25.24
_diffrn_measured_fraction_theta_max     0.991
_diffrn_measured_fraction_theta_full    0.991
_diffrn_reflns_limit_h_min              -13
_diffrn_reflns_limit_h_max              10
_diffrn_reflns_limit_k_min              -14
_diffrn_reflns_limit_k_max              14
_diffrn_reflns_limit_l_min              -15
_diffrn_reflns_limit_l_max              15

_refine_special_details                 
;

Refined as a 2-component inversion twin.
;

_reflns_number_total                    5556
_reflns_number_gt                       4849
_reflns_threshold_expression            'I > 2\s(I)'
_reflns_Friedel_coverage                0.000
_reflns_Friedel_fraction_max            .
_reflns_Friedel_fraction_full           .

_refine_ls_structure_factor_coef        Fsqd
_refine_ls_matrix_type                  full
_refine_ls_R_factor_all                 0.0642
_refine_ls_R_factor_gt                  0.0551
_refine_ls_wR_factor_gt                 0.1265
_refine_ls_wR_factor_ref                0.1312
_refine_ls_goodness_of_fit_ref          1.120
_refine_ls_restrained_S_all             1.123
_refine_ls_number_reflns                5556
_refine_ls_number_parameters            287
_refine_ls_number_restraints            24
_refine_ls_number_constraints           ?
_refine_ls_hydrogen_treatment           refxyz
_refine_ls_weighting_scheme             calc
_refine_ls_weighting_details            
    'w=1/[\s^2^(Fo^2^)+(0.0583P)^2^+0.7333P] where P=(Fo^2^+2Fc^2^)/3'

_atom_sites_solution_hydrogens          geom
_atom_sites_solution_primary            ?
_atom_sites_solution_secondary          ?

_refine_ls_shift/su_max                 0.001
_refine_ls_shift/su_mean                0.000
_refine_diff_density_max                0.730
_refine_diff_density_min                -0.328
_refine_ls_extinction_method            none
_refine_ls_extinction_coef              ?

loop_
    _atom_type_symbol
    _atom_type_description
    _atom_type_scat_dispersion_real
    _atom_type_scat_dispersion_imag
    _atom_type_scat_source
    C C 0.0033 0.0016 'International Tables Vol C Tables 4.2.6.8 and 6.1.1.4'
    H H 0.0000 0.0000 'International Tables Vol C Tables 4.2.6.8 and 6.1.1.4'
    N N 0.0061 0.0033 'International Tables Vol C Tables 4.2.6.8 and 6.1.1.4'
    O O 0.0106 0.0060 'International Tables Vol C Tables 4.2.6.8 and 6.1.1.4'
    Cr Cr 0.3209 0.6236
     'International Tables Vol C Tables 4.2.6.8 and 6.1.1.4'

_computing_data_collection              'Bruker APEX II'
_computing_cell_refinement              'Bruker SAINT'
_computing_data_reduction               'Bruker SAINT'
_computing_structure_solution           'SHELXT 2014/5 (Sheldrick, 2014)'
_computing_structure_refinement         'SHELXL-2019/1 (Sheldrick, 2019)'
_computing_molecular_graphics           'Bruker SHELXTL'
_computing_publication_material         'Bruker SHELXTL'

loop_
    _atom_site_type_symbol
    _atom_site_label
    _atom_site_fract_x
    _atom_site_fract_y
    _atom_site_fract_z
    _atom_site_U_iso_or_equiv
    _atom_site_adp_type
    _atom_site_calc_flag
    _atom_site_refinement_flags_adp
    _atom_site_refinement_flags_occupancy
    _atom_site_refinement_flags_posn
    _atom_site_occupancy
    _atom_site_disorder_assembly
    _atom_site_disorder_group
    Cr Cr1 0.23750(4) 0.28270(4) 0.50333(3) 0.01323(11) Uani d . . . 1.000000
     . .
    O O1 0.16156(17) 0.33962(17) 0.64722(14) 0.0171(3) Uani d . . . 1.000000 .
     .
    O O2 0.32090(18) 0.49117(17) 0.56715(15) 0.0197(4) Uani d . . . 1.000000 .
     .
    O O3 0.39547(16) 0.26997(16) 0.59397(14) 0.0162(3) Uani d . . . 1.000000 .
     .
    O O4 0.15850(17) 0.08126(16) 0.47263(14) 0.0174(3) Uani d . . . 1.000000 .
     .
    O O5 0.29550(16) 0.24747(17) 0.34925(14) 0.0167(3) Uani d . . . 1.000000 .
     .
    O O6 0.06868(18) 0.2699(2) 0.39249(16) 0.0261(4) Uani d . . . 1.000000 . .
    N N1 0.2834(2) 0.5696(2) 0.68041(17) 0.0173(4) Uani d . . . 1.000000 . .
    N N2 0.2514(2) 0.0411(2) 0.54478(18) 0.0213(4) Uani d . . . 1.000000 . .
    N N3 0.0808(2) 0.2480(2) 0.26626(18) 0.0198(4) Uani d . . . 1.000000 . .
    C C1 0.2048(2) 0.4766(2) 0.7113(2) 0.0151(4) Uani d . . . 1.000000 . .
    C C2 0.1620(3) 0.5292(3) 0.8321(2) 0.0185(5) Uani d . . . 1.000000 . .
    C C3 0.0005(3) 0.4678(3) 0.8069(2) 0.0261(6) Uani d . . . 1.000000 . .
    H H3A -0.027860 0.494111 0.885154 0.039000 Uiso calc U . R 1.000000 . .
    H H3B -0.032861 0.364844 0.763314 0.039000 Uiso calc U . R 1.000000 . .
    H H3C -0.041170 0.505181 0.756009 0.039000 Uiso calc U . R 1.000000 . .
    C C4 0.2150(3) 0.6899(3) 0.8972(2) 0.0228(5) Uani d . . . 1.000000 . .
    H H4A 0.191577 0.718674 0.977576 0.034000 Uiso calc U . R 1.000000 . .
    H H4B 0.169539 0.725551 0.846878 0.034000 Uiso calc U . R 1.000000 . .
    H H4C 0.318020 0.728757 0.908901 0.034000 Uiso calc U . R 1.000000 . .
    C C5 0.2289(3) 0.4735(3) 0.9144(2) 0.0263(6) Uani d . . . 1.000000 . .
    H H5A 0.204753 0.505502 0.994325 0.039000 Uiso calc U . R 1.000000 . .
    H H5B 0.332087 0.509360 0.926702 0.039000 Uiso calc U . R 1.000000 . .
    H H5C 0.192207 0.370166 0.874385 0.039000 Uiso calc U . R 1.000000 . .
    C C6 0.3577(3) 0.5780(3) 0.5022(2) 0.0203(5) Uani d . . . 1.000000 . .
    H H6A 0.425833 0.671528 0.559524 0.030000 Uiso calc U . R 1.000000 . .
    H H6B 0.272188 0.587344 0.466663 0.030000 Uiso calc U . R 1.000000 . .
    H H6C 0.400109 0.534427 0.436158 0.030000 Uiso calc U . R 1.000000 . .
    C C7 0.3659(2) 0.1509(2) 0.6036(2) 0.0166(5) Uani d . . . 1.000000 . .
    C C8 0.4717(3) 0.1440(3) 0.6983(2) 0.0219(5) Uani d . . . 1.000000 . .
    C C9 0.4453(3) 0.2218(4) 0.8236(2) 0.0348(7) Uani d . . . 1.000000 . .
    H H9A 0.512433 0.223116 0.888876 0.052000 Uiso calc U . R 1.000000 . .
    H H9B 0.348240 0.173392 0.825339 0.052000 Uiso calc U . R 1.000000 . .
    H H9C 0.458375 0.318824 0.836802 0.052000 Uiso calc U . R 1.000000 . .
    C C10 0.6235(3) 0.2212(3) 0.6968(3) 0.0316(6) Uani d . . . 1.000000 . .
    H H10A 0.690371 0.225210 0.763946 0.047000 Uiso calc U . R 1.000000 . .
    H H10B 0.635018 0.317194 0.707776 0.047000 Uiso calc U . R 1.000000 . .
    H H10C 0.642355 0.170489 0.617775 0.047000 Uiso calc U . R 1.000000 . .
    C C11A 0.4642(6) -0.0077(5) 0.6679(5) 0.0206(12) Uani d U P . 0.622(15) A
     1
    H H11A 0.532151 -0.006834 0.732265 0.031000 Uiso calc U P R 0.622(15) A 1
    H H11B 0.487328 -0.046779 0.588278 0.031000 Uiso calc U P R 0.622(15) A 1
    H H11C 0.368237 -0.066064 0.663664 0.031000 Uiso calc U P R 0.622(15) A 1
    C C11B 0.4282(15) -0.0041(12) 0.6924(12) 0.042(3) Uani d U P . 0.378(15) A
     2
    H H11D 0.493564 -0.004697 0.757768 0.064000 Uiso calc U P R 0.378(15) A 2
    H H11E 0.431394 -0.069834 0.612031 0.064000 Uiso calc U P R 0.378(15) A 2
    H H11F 0.331670 -0.033059 0.703720 0.064000 Uiso calc U P R 0.378(15) A 2
    C C12 0.0875(3) -0.0361(3) 0.3545(2) 0.0232(5) Uani d . . . 1.000000 . .
    H H12A 0.038926 -0.120315 0.366463 0.035000 Uiso calc U . R 1.000000 . .
    H H12B 0.157289 -0.053618 0.306480 0.035000 Uiso calc U . R 1.000000 . .
    H H12C 0.018068 -0.014351 0.310111 0.035000 Uiso calc U . R 1.000000 . .
    C C13 0.2039(2) 0.2394(2) 0.2593(2) 0.0158(4) Uani d . . . 1.000000 . .
    C C14 0.2466(3) 0.2212(3) 0.1379(2) 0.0187(5) Uani d . . . 1.000000 . .
    C C15 0.2970(4) 0.0964(3) 0.0974(2) 0.0356(7) Uani d . . . 1.000000 . .
    H H15A 0.326393 0.084175 0.020306 0.053000 Uiso calc U . R 1.000000 . .
    H H15B 0.219359 0.010480 0.084656 0.053000 Uiso calc U . R 1.000000 . .
    H H15C 0.377330 0.114760 0.161413 0.053000 Uiso calc U . R 1.000000 . .
    C C16 0.1234(3) 0.1959(3) 0.0381(2) 0.0237(5) Uani d . . . 1.000000 . .
    H H16A 0.152051 0.177941 -0.039934 0.036000 Uiso calc U . R 1.000000 . .
    H H16B 0.096978 0.279336 0.062117 0.036000 Uiso calc U . R 1.000000 . .
    H H16C 0.042159 0.114075 0.027882 0.036000 Uiso calc U . R 1.000000 . .
    C C17 0.3676(3) 0.3570(3) 0.1616(2) 0.0285(6) Uani d . . . 1.000000 . .
    H H17A 0.398072 0.347971 0.085330 0.043000 Uiso calc U . R 1.000000 . .
    H H17B 0.447461 0.373677 0.225268 0.043000 Uiso calc U . R 1.000000 . .
    H H17C 0.334942 0.436398 0.189409 0.043000 Uiso calc U . R 1.000000 . .
    C C18A -0.0705(5) 0.2492(9) 0.4008(5) 0.0283(14) Uani d U P . 0.622(15) A
     1
    H H18A -0.104834 0.307802 0.369762 0.042000 Uiso calc U P R 0.622(15) A 1
    H H18B -0.075085 0.275454 0.487000 0.042000 Uiso calc U P R 0.622(15) A 1
    H H18C -0.129901 0.149668 0.351337 0.042000 Uiso calc U P R 0.622(15) A 1
    C C18B -0.0464(8) 0.3154(11) 0.4240(7) 0.016(2) Uani d U P . 0.378(15) A 2
    H H18D -0.130527 0.259429 0.355134 0.023000 Uiso calc U P R 0.378(15) A 2
    H H18E -0.019692 0.415291 0.441140 0.023000 Uiso calc U P R 0.378(15) A 2
    H H18F -0.067353 0.302424 0.497333 0.023000 Uiso calc U P R 0.378(15) A 2

loop_
    _atom_site_aniso_label
    _atom_site_aniso_U_11
    _atom_site_aniso_U_22
    _atom_site_aniso_U_33
    _atom_site_aniso_U_12
    _atom_site_aniso_U_13
    _atom_site_aniso_U_23
    Cr1 0.01226(19) 0.0166(2) 0.01680(19) 0.00803(14) 0.00536(13) 0.01068(15)
    O1 0.0171(8) 0.0178(8) 0.0215(8) 0.0080(7) 0.0090(6) 0.0113(7)
    O2 0.0279(9) 0.0187(8) 0.0224(8) 0.0120(7) 0.0153(7) 0.0139(7)
    O3 0.0144(8) 0.0183(8) 0.0203(8) 0.0075(6) 0.0041(6) 0.0115(7)
    O4 0.0166(8) 0.0165(8) 0.0193(8) 0.0058(7) 0.0009(6) 0.0090(7)
    O5 0.0152(8) 0.0235(8) 0.0175(8) 0.0104(7) 0.0044(6) 0.0124(7)
    O6 0.0184(9) 0.0487(12) 0.0265(9) 0.0210(8) 0.0111(7) 0.0236(9)
    N1 0.0205(10) 0.0184(10) 0.0178(9) 0.0099(8) 0.0085(8) 0.0095(8)
    N2 0.0248(11) 0.0205(10) 0.0244(10) 0.0105(9) 0.0018(9) 0.0150(9)
    N3 0.0203(10) 0.0259(11) 0.0197(10) 0.0104(9) 0.0060(8) 0.0147(9)
    C1 0.0146(10) 0.0187(11) 0.0186(11) 0.0109(9) 0.0052(9) 0.0108(9)
    C2 0.0206(12) 0.0229(12) 0.0203(11) 0.0119(10) 0.0100(9) 0.0134(10)
    C3 0.0209(13) 0.0293(14) 0.0326(14) 0.0122(11) 0.0159(11) 0.0130(12)
    C4 0.0280(13) 0.0238(13) 0.0204(11) 0.0136(11) 0.0071(10) 0.0100(10)
    C5 0.0355(15) 0.0350(15) 0.0249(12) 0.0226(13) 0.0139(11) 0.0206(11)
    C6 0.0240(12) 0.0224(12) 0.0247(12) 0.0108(10) 0.0113(10) 0.0172(10)
    C7 0.0201(12) 0.0188(11) 0.0169(11) 0.0110(10) 0.0064(9) 0.0105(9)
    C8 0.0260(13) 0.0231(12) 0.0213(11) 0.0129(11) 0.0021(10) 0.0123(10)
    C9 0.0290(15) 0.061(2) 0.0242(13) 0.0224(14) 0.0082(11) 0.0233(14)
    C10 0.0248(14) 0.0477(17) 0.0296(14) 0.0225(13) 0.0044(11) 0.0176(13)
    C11A 0.0208(18) 0.0204(17) 0.0265(18) 0.0103(14) 0.0036(14) 0.0147(13)
    C11B 0.047(4) 0.041(3) 0.043(4) 0.018(2) 0.0053(19) 0.021(2)
    C12 0.0226(13) 0.0209(12) 0.0239(12) 0.0077(10) 0.0018(10) 0.0085(10)
    C13 0.0164(11) 0.0153(11) 0.0188(11) 0.0073(9) 0.0044(9) 0.0091(9)
    C14 0.0205(12) 0.0235(12) 0.0175(11) 0.0116(10) 0.0058(9) 0.0113(10)
    C15 0.057(2) 0.0425(17) 0.0252(13) 0.0370(16) 0.0167(13) 0.0170(13)
    C16 0.0245(13) 0.0258(13) 0.0207(12) 0.0065(11) 0.0008(10) 0.0132(10)
    C17 0.0209(13) 0.0404(16) 0.0215(12) 0.0025(11) 0.0068(10) 0.0164(12)
    C18A 0.0226(18) 0.032(2) 0.0313(19) 0.0119(15) 0.0079(13) 0.0131(15)
    C18B 0.014(2) 0.017(3) 0.016(2) 0.0091(18) 0.0039(15) 0.0041(17)

_geom_special_details                   
;

All esds (except the esd in the dihedral angle between two l.s. planes)
are estimated using the full covariance matrix.  The cell esds are taken
into account individually in the estimation of esds in distances, angles
and torsion angles; correlations between esds in cell parameters are only
used when they are defined by crystal symmetry.  An approximate (isotropic)
treatment of cell esds is used for estimating esds involving l.s. planes.
;

loop_
    _geom_bond_atom_site_label_1
    _geom_bond_atom_site_label_2
    _geom_bond_site_symmetry_2
    _geom_bond_distance
    _geom_bond_publ_flag
    Cr1 O3 . 1.9192(15) ?
    Cr1 O1 . 1.9378(16) ?
    Cr1 O5 . 1.9431(16) ?
    Cr1 O4 . 1.9844(16) ?
    Cr1 O2 . 1.9854(17) ?
    Cr1 O6 . 1.9998(16) ?
    O1 C1 . 1.311(3) ?
    O2 C6 . 1.436(3) ?
    O2 N1 . 1.476(2) ?
    O3 C7 . 1.302(3) ?
    O4 C12 . 1.441(3) ?
    O4 N2 . 1.486(2) ?
    O5 C13 . 1.312(3) ?
    O6 C18A . 1.388(5) ?
    O6 C18B . 1.438(7) ?
    O6 N3 . 1.474(2) ?
    N1 C1 . 1.296(3) ?
    N2 C7 . 1.292(3) ?
    N3 C13 . 1.294(3) ?
    C1 C2 . 1.516(3) ?
    C2 C4 . 1.527(3) ?
    C2 C3 . 1.529(3) ?
    C2 C5 . 1.542(3) ?
    C3 H3A . 0.980000 ?
    C3 H3B . 0.980000 ?
    C3 H3C . 0.980000 ?
    C4 H4A . 0.980000 ?
    C4 H4B . 0.980000 ?
    C4 H4C . 0.980000 ?
    C5 H5A . 0.980000 ?
    C5 H5B . 0.980000 ?
    C5 H5C . 0.980000 ?
    C6 H6A . 0.980000 ?
    C6 H6B . 0.980000 ?
    C6 H6C . 0.980000 ?
    C7 C8 . 1.526(3) ?
    C8 C11B . 1.523(12) ?
    C8 C9 . 1.530(4) ?
    C8 C10 . 1.532(4) ?
    C8 C11A . 1.540(6) ?
    C9 H9A . 0.980000 ?
    C9 H9B . 0.980000 ?
    C9 H9C . 0.980000 ?
    C10 H10A . 0.980000 ?
    C10 H10B . 0.980000 ?
    C10 H10C . 0.980000 ?
    C11A H11A . 0.980000 ?
    C11A H11B . 0.980000 ?
    C11A H11C . 0.980000 ?
    C11B H11D . 0.980000 ?
    C11B H11E . 0.980000 ?
    C11B H11F . 0.980000 ?
    C12 H12A . 0.980000 ?
    C12 H12B . 0.980000 ?
    C12 H12C . 0.980000 ?
    C13 C14 . 1.528(3) ?
    C14 C16 . 1.526(3) ?
    C14 C17 . 1.529(4) ?
    C14 C15 . 1.532(3) ?
    C15 H15A . 0.980000 ?
    C15 H15B . 0.980000 ?
    C15 H15C . 0.980000 ?
    C16 H16A . 0.980000 ?
    C16 H16B . 0.980000 ?
    C16 H16C . 0.980000 ?
    C17 H17A . 0.980000 ?
    C17 H17B . 0.980000 ?
    C17 H17C . 0.980000 ?
    C18A H18A . 0.980000 ?
    C18A H18B . 0.980000 ?
    C18A H18C . 0.980000 ?
    C18B H18D . 0.980000 ?
    C18B H18E . 0.980000 ?
    C18B H18F . 0.980000 ?

loop_
    _geom_angle_atom_site_label_1
    _geom_angle_atom_site_label_2
    _geom_angle_atom_site_label_3
    _geom_angle_site_symmetry_1
    _geom_angle_site_symmetry_3
    _geom_angle
    _geom_angle_publ_flag
    O3 Cr1 O1 . . 92.09(7) ?
    O3 Cr1 O5 . . 97.85(6) ?
    O1 Cr1 O5 . . 168.62(6) ?
    O3 Cr1 O4 . . 79.93(7) ?
    O1 Cr1 O4 . . 91.95(7) ?
    O5 Cr1 O4 . . 95.22(7) ?
    O3 Cr1 O2 . . 94.31(7) ?
    O1 Cr1 O2 . . 79.10(7) ?
    O5 Cr1 O2 . . 94.56(7) ?
    O4 Cr1 O2 . . 169.24(7) ?
    O3 Cr1 O6 . . 172.33(7) ?
    O1 Cr1 O6 . . 92.70(7) ?
    O5 Cr1 O6 . . 78.03(7) ?
    O4 Cr1 O6 . . 93.91(7) ?
    O2 Cr1 O6 . . 92.48(7) ?
    C1 O1 Cr1 . . 114.03(14) ?
    C6 O2 N1 . . 109.17(16) ?
    C6 O2 Cr1 . . 129.96(14) ?
    N1 O2 Cr1 . . 114.99(12) ?
    C7 O3 Cr1 . . 113.29(14) ?
    C12 O4 N2 . . 109.03(16) ?
    C12 O4 Cr1 . . 125.88(14) ?
    N2 O4 Cr1 . . 113.38(12) ?
    C13 O5 Cr1 . . 114.88(14) ?
    C18A O6 N3 . . 110.3(2) ?
    C18B O6 N3 . . 112.8(3) ?
    C18A O6 Cr1 . . 132.5(2) ?
    C18B O6 Cr1 . . 129.2(3) ?
    N3 O6 Cr1 . . 115.76(12) ?
    C1 N1 O2 . . 106.78(17) ?
    C7 N2 O4 . . 106.78(17) ?
    C13 N3 O6 . . 106.37(17) ?
    N1 C1 O1 . . 125.0(2) ?
    N1 C1 C2 . . 117.8(2) ?
    O1 C1 C2 . . 117.2(2) ?
    C1 C2 C4 . . 112.64(19) ?
    C1 C2 C3 . . 108.78(19) ?
    C4 C2 C3 . . 109.94(19) ?
    C1 C2 C5 . . 106.30(18) ?
    C4 C2 C5 . . 109.2(2) ?
    C3 C2 C5 . . 109.9(2) ?
    C2 C3 H3A . . 109.500000 ?
    C2 C3 H3B . . 109.500000 ?
    H3A C3 H3B . . 109.500000 ?
    C2 C3 H3C . . 109.500000 ?
    H3A C3 H3C . . 109.500000 ?
    H3B C3 H3C . . 109.500000 ?
    C2 C4 H4A . . 109.500000 ?
    C2 C4 H4B . . 109.500000 ?
    H4A C4 H4B . . 109.500000 ?
    C2 C4 H4C . . 109.500000 ?
    H4A C4 H4C . . 109.500000 ?
    H4B C4 H4C . . 109.500000 ?
    C2 C5 H5A . . 109.500000 ?
    C2 C5 H5B . . 109.500000 ?
    H5A C5 H5B . . 109.500000 ?
    C2 C5 H5C . . 109.500000 ?
    H5A C5 H5C . . 109.500000 ?
    H5B C5 H5C . . 109.500000 ?
    O2 C6 H6A . . 109.500000 ?
    O2 C6 H6B . . 109.500000 ?
    H6A C6 H6B . . 109.500000 ?
    O2 C6 H6C . . 109.500000 ?
    H6A C6 H6C . . 109.500000 ?
    H6B C6 H6C . . 109.500000 ?
    N2 C7 O3 . . 125.6(2) ?
    N2 C7 C8 . . 117.3(2) ?
    O3 C7 C8 . . 116.9(2) ?
    C11B C8 C7 . . 110.8(5) ?
    C11B C8 C9 . . 99.6(6) ?
    C7 C8 C9 . . 105.69(19) ?
    C11B C8 C10 . . 120.3(6) ?
    C7 C8 C10 . . 110.1(2) ?
    C9 C8 C10 . . 108.9(2) ?
    C7 C8 C11A . . 112.6(2) ?
    C9 C8 C11A . . 115.5(3) ?
    C10 C8 C11A . . 104.0(3) ?
    C8 C9 H9A . . 109.500000 ?
    C8 C9 H9B . . 109.500000 ?
    H9A C9 H9B . . 109.500000 ?
    C8 C9 H9C . . 109.500000 ?
    H9A C9 H9C . . 109.500000 ?
    H9B C9 H9C . . 109.500000 ?
    C8 C10 H10A . . 109.500000 ?
    C8 C10 H10B . . 109.500000 ?
    H10A C10 H10B . . 109.500000 ?
    C8 C10 H10C . . 109.500000 ?
    H10A C10 H10C . . 109.500000 ?
    H10B C10 H10C . . 109.500000 ?
    C8 C11A H11A . . 109.500000 ?
    C8 C11A H11B . . 109.500000 ?
    H11A C11A H11B . . 109.500000 ?
    C8 C11A H11C . . 109.500000 ?
    H11A C11A H11C . . 109.500000 ?
    H11B C11A H11C . . 109.500000 ?
    C8 C11B H11D . . 109.500000 ?
    C8 C11B H11E . . 109.500000 ?
    H11D C11B H11E . . 109.500000 ?
    C8 C11B H11F . . 109.500000 ?
    H11D C11B H11F . . 109.500000 ?
    H11E C11B H11F . . 109.500000 ?
    O4 C12 H12A . . 109.500000 ?
    O4 C12 H12B . . 109.500000 ?
    H12A C12 H12B . . 109.500000 ?
    O4 C12 H12C . . 109.500000 ?
    H12A C12 H12C . . 109.500000 ?
    H12B C12 H12C . . 109.500000 ?
    N3 C13 O5 . . 124.9(2) ?
    N3 C13 C14 . . 117.44(19) ?
    O5 C13 C14 . . 117.66(19) ?
    C16 C14 C13 . . 111.45(19) ?
    C16 C14 C17 . . 108.97(19) ?
    C13 C14 C17 . . 107.62(19) ?
    C16 C14 C15 . . 110.2(2) ?
    C13 C14 C15 . . 108.35(19) ?
    C17 C14 C15 . . 110.2(2) ?
    C14 C15 H15A . . 109.500000 ?
    C14 C15 H15B . . 109.500000 ?
    H15A C15 H15B . . 109.500000 ?
    C14 C15 H15C . . 109.500000 ?
    H15A C15 H15C . . 109.500000 ?
    H15B C15 H15C . . 109.500000 ?
    C14 C16 H16A . . 109.500000 ?
    C14 C16 H16B . . 109.500000 ?
    H16A C16 H16B . . 109.500000 ?
    C14 C16 H16C . . 109.500000 ?
    H16A C16 H16C . . 109.500000 ?
    H16B C16 H16C . . 109.500000 ?
    C14 C17 H17A . . 109.500000 ?
    C14 C17 H17B . . 109.500000 ?
    H17A C17 H17B . . 109.500000 ?
    C14 C17 H17C . . 109.500000 ?
    H17A C17 H17C . . 109.500000 ?
    H17B C17 H17C . . 109.500000 ?
    O6 C18A H18A . . 109.500000 ?
    O6 C18A H18B . . 109.500000 ?
    H18A C18A H18B . . 109.500000 ?
    O6 C18A H18C . . 109.500000 ?
    H18A C18A H18C . . 109.500000 ?
    H18B C18A H18C . . 109.500000 ?
    O6 C18B H18D . . 109.500000 ?
    O6 C18B H18E . . 109.500000 ?
    H18D C18B H18E . . 109.500000 ?
    O6 C18B H18F . . 109.500000 ?
    H18D C18B H18F . . 109.500000 ?
    H18E C18B H18F . . 109.500000 ?

loop_
    _geom_torsion_atom_site_label_1
    _geom_torsion_atom_site_label_2
    _geom_torsion_atom_site_label_3
    _geom_torsion_atom_site_label_4
    _geom_torsion_site_symmetry_1
    _geom_torsion_site_symmetry_2
    _geom_torsion_site_symmetry_3
    _geom_torsion_site_symmetry_4
    _geom_torsion
    _geom_torsion_publ_flag
    C6 O2 N1 C1 . . . . 157.47(18) ?
    Cr1 O2 N1 C1 . . . . 1.7(2) ?
    C12 O4 N2 C7 . . . . 141.5(2) ?
    Cr1 O4 N2 C7 . . . . -4.0(2) ?
    C18A O6 N3 C13 . . . . -166.8(4) ?
    C18B O6 N3 C13 . . . . 165.8(5) ?
    Cr1 O6 N3 C13 . . . . 1.4(2) ?
    O2 N1 C1 O1 . . . . -4.0(3) ?
    O2 N1 C1 C2 . . . . 174.49(16) ?
    Cr1 O1 C1 N1 . . . . 4.5(3) ?
    Cr1 O1 C1 C2 . . . . -174.00(14) ?
    N1 C1 C2 C4 . . . . 2.8(3) ?
    O1 C1 C2 C4 . . . . -178.59(18) ?
    N1 C1 C2 C3 . . . . 124.9(2) ?
    O1 C1 C2 C3 . . . . -56.4(2) ?
    N1 C1 C2 C5 . . . . -116.8(2) ?
    O1 C1 C2 C5 . . . . 61.8(3) ?
    O4 N2 C7 O3 . . . . -3.9(3) ?
    O4 N2 C7 C8 . . . . 172.14(18) ?
    Cr1 O3 C7 N2 . . . . 10.2(3) ?
    Cr1 O3 C7 C8 . . . . -165.86(16) ?
    N2 C7 C8 C11B . . . . 7.7(7) ?
    O3 C7 C8 C11B . . . . -175.9(7) ?
    N2 C7 C8 C9 . . . . -99.4(3) ?
    O3 C7 C8 C9 . . . . 77.0(3) ?
    N2 C7 C8 C10 . . . . 143.2(2) ?
    O3 C7 C8 C10 . . . . -40.4(3) ?
    N2 C7 C8 C11A . . . . 27.6(4) ?
    O3 C7 C8 C11A . . . . -156.0(3) ?
    O6 N3 C13 O5 . . . . 0.8(3) ?
    O6 N3 C13 C14 . . . . -178.08(18) ?
    Cr1 O5 C13 N3 . . . . -2.7(3) ?
    Cr1 O5 C13 C14 . . . . 176.23(15) ?
    N3 C13 C14 C16 . . . . -7.9(3) ?
    O5 C13 C14 C16 . . . . 173.15(19) ?
    N3 C13 C14 C17 . . . . 111.6(2) ?
    O5 C13 C14 C17 . . . . -67.4(3) ?
    N3 C13 C14 C15 . . . . -129.3(2) ?
    O5 C13 C14 C15 . . . . 51.7(3) ?

loop_
    _geom_hbond_atom_site_label_D
    _geom_hbond_atom_site_label_H
    _geom_hbond_atom_site_label_A
    _geom_hbond_site_symmetry_A
    _geom_hbond_distance_DH
    _geom_hbond_distance_HA
    _geom_hbond_distance_DA
    _geom_hbond_angle_DHA
    _geom_hbond_publ_flag
    C12 H12A O1 2_556 0.98 2.59 3.526(3) 160.3 ?
    C18A^a H18B^a O1 . 0.98 2.65 3.216(5) 116.7 ?
    C18B^b H18F^b O1 . 0.98 2.62 3.120(7) 111.7 ?

_shelx_res_file                         
;

TITL 20230717LT_0m_a.res in P-1
    20230717LT_0m.res
    created by SHELXL-2019/1 at 11:15:15 on 19-Jul-2023
CELL 0.71073 10.1866 10.9684 12.0493 111.838 95.972 107.311
ZERR 2.00 0.0005 0.0005 0.0006 0.003 0.003 0.003
LATT 1
SFAC C H N O CR
UNIT 36 72 6 12 2
LIST 4 ! automatically inserted. Change 6 to 4 for CHECKCIF!!
TEMP -173.000
SIZE 0.120 0.120 0.120
ACTA
L.S. 4
FMAP 2
PLAN -1 0 0.00
HTAB
BOND $H
CONF
ISOR 0.005 0.002 C11a C11b C18a C18b
EQIV $1 -x, -y, -z+1
HTAB C12 O1_$1
HTAB C18A O1
HTAB C18B O1
TWIN
WGHT    0.058300    0.733300
BASF   0.50000
FVAR       0.70826   0.62233
CR1   5    0.237496    0.282697    0.503331    11.00000    0.01226    0.01659 =
         0.01680    0.01068    0.00536    0.00803
O1    4    0.161559    0.339615    0.647216    11.00000    0.01708    0.01777 =
         0.02152    0.01134    0.00896    0.00804
O2    4    0.320900    0.491173    0.567148    11.00000    0.02787    0.01865 =
         0.02244    0.01395    0.01532    0.01196
O3    4    0.395466    0.269967    0.593975    11.00000    0.01436    0.01827 =
         0.02026    0.01154    0.00405    0.00748
O4    4    0.158497    0.081258    0.472627    11.00000    0.01665    0.01648 =
         0.01925    0.00899    0.00095    0.00580
O5    4    0.295501    0.247470    0.349250    11.00000    0.01516    0.02351 =
         0.01747    0.01243    0.00438    0.01043
O6    4    0.068679    0.269872    0.392487    11.00000    0.01843    0.04867 =
         0.02650    0.02357    0.01111    0.02103
N1    3    0.283431    0.569639    0.680414    11.00000    0.02055    0.01843 =
         0.01782    0.00955    0.00849    0.00994
N2    3    0.251409    0.041082    0.544779    11.00000    0.02479    0.02050 =
         0.02444    0.01497    0.00183    0.01050
N3    3    0.080843    0.247989    0.266260    11.00000    0.02030    0.02585 =
         0.01971    0.01466    0.00602    0.01035
C1    1    0.204814    0.476582    0.711340    11.00000    0.01462    0.01867 =
         0.01857    0.01077    0.00522    0.01093
C2    1    0.162036    0.529249    0.832129    11.00000    0.02062    0.02294 =
         0.02029    0.01343    0.01003    0.01191
C3    1    0.000549    0.467837    0.806887    11.00000    0.02094    0.02932 =
         0.03261    0.01304    0.01589    0.01219
AFIX 137
H3A   2   -0.027860    0.494111    0.885154    11.00000   -1.50000
H3B   2   -0.032861    0.364844    0.763314    11.00000   -1.50000
H3C   2   -0.041170    0.505181    0.756009    11.00000   -1.50000
AFIX   0
C4    1    0.215037    0.689940    0.897195    11.00000    0.02805    0.02379 =
         0.02039    0.00996    0.00707    0.01359
AFIX 137
H4A   2    0.191577    0.718674    0.977576    11.00000   -1.50000
H4B   2    0.169539    0.725551    0.846878    11.00000   -1.50000
H4C   2    0.318020    0.728757    0.908901    11.00000   -1.50000
AFIX   0
C5    1    0.228860    0.473489    0.914380    11.00000    0.03553    0.03498 =
         0.02488    0.02061    0.01394    0.02265
AFIX 137
H5A   2    0.204753    0.505502    0.994325    11.00000   -1.50000
H5B   2    0.332087    0.509360    0.926702    11.00000   -1.50000
H5C   2    0.192207    0.370166    0.874385    11.00000   -1.50000
AFIX   0
C6    1    0.357678    0.578015    0.502217    11.00000    0.02398    0.02236 =
         0.02467    0.01724    0.01134    0.01076
AFIX 137
H6A   2    0.425833    0.671528    0.559524    11.00000   -1.50000
H6B   2    0.272188    0.587344    0.466663    11.00000   -1.50000
H6C   2    0.400109    0.534427    0.436158    11.00000   -1.50000
AFIX   0
C7    1    0.365854    0.150879    0.603608    11.00000    0.02013    0.01883 =
         0.01692    0.01047    0.00639    0.01101
C8    1    0.471674    0.143965    0.698334    11.00000    0.02604    0.02308 =
         0.02132    0.01226    0.00211    0.01289
C9    1    0.445311    0.221823    0.823597    11.00000    0.02905    0.06111 =
         0.02418    0.02329    0.00818    0.02236
AFIX 137
H9A   2    0.512433    0.223116    0.888876    11.00000   -1.50000
H9B   2    0.348240    0.173392    0.825339    11.00000   -1.50000
H9C   2    0.458375    0.318824    0.836802    11.00000   -1.50000
AFIX   0
C10   1    0.623542    0.221173    0.696821    11.00000    0.02479    0.04774 =
         0.02963    0.01758    0.00444    0.02248
AFIX 137
H10A  2    0.690371    0.225210    0.763946    11.00000   -1.50000
H10B  2    0.635018    0.317194    0.707776    11.00000   -1.50000
H10C  2    0.642355    0.170489    0.617775    11.00000   -1.50000
AFIX   0
PART 1
C11A  1    0.464165   -0.007724    0.667864    21.00000    0.02083    0.02040 =
         0.02653    0.01465    0.00355    0.01029
AFIX 137
H11A  2    0.532151   -0.006834    0.732265    21.00000   -1.50000
H11B  2    0.487328   -0.046779    0.588278    21.00000   -1.50000
H11C  2    0.368237   -0.066064    0.663664    21.00000   -1.50000
AFIX   0
PART 2
C11B  1    0.428203   -0.004096    0.692438   -21.00000    0.04653    0.04096 =
         0.04290    0.02090    0.00526    0.01817
AFIX 137
H11D  2    0.493564   -0.004697    0.757768   -21.00000   -1.50000
H11E  2    0.431394   -0.069834    0.612031   -21.00000   -1.50000
H11F  2    0.331670   -0.033059    0.703720   -21.00000   -1.50000
AFIX   0
PART 0
C12   1    0.087521   -0.036141    0.354475    11.00000    0.02255    0.02093 =
         0.02394    0.00847    0.00176    0.00772
AFIX 137
H12A  2    0.038926   -0.120315    0.366463    11.00000   -1.50000
H12B  2    0.157289   -0.053618    0.306480    11.00000   -1.50000
H12C  2    0.018068   -0.014351    0.310111    11.00000   -1.50000
AFIX   0
C13   1    0.203911    0.239448    0.259306    11.00000    0.01640    0.01527 =
         0.01876    0.00909    0.00436    0.00726
C14   1    0.246640    0.221197    0.137893    11.00000    0.02055    0.02350 =
         0.01753    0.01126    0.00577    0.01162
C15   1    0.296963    0.096414    0.097422    11.00000    0.05720    0.04248 =
         0.02517    0.01696    0.01668    0.03701
AFIX 137
H15A  2    0.326393    0.084175    0.020306    11.00000   -1.50000
H15B  2    0.219359    0.010480    0.084656    11.00000   -1.50000
H15C  2    0.377330    0.114760    0.161413    11.00000   -1.50000
AFIX   0
C16   1    0.123434    0.195872    0.038058    11.00000    0.02452    0.02583 =
         0.02069    0.01318    0.00082    0.00651
AFIX 137
H16A  2    0.152051    0.177941   -0.039934    11.00000   -1.50000
H16B  2    0.096978    0.279336    0.062117    11.00000   -1.50000
H16C  2    0.042159    0.114075    0.027882    11.00000   -1.50000
AFIX   0
C17   1    0.367636    0.356997    0.161603    11.00000    0.02090    0.04041 =
         0.02146    0.01643    0.00677    0.00251
AFIX 137
H17A  2    0.398072    0.347971    0.085330    11.00000   -1.50000
H17B  2    0.447461    0.373677    0.225268    11.00000   -1.50000
H17C  2    0.334942    0.436398    0.189409    11.00000   -1.50000
AFIX   0
PART 1
C18A  1   -0.070514    0.249178    0.400754    21.00000    0.02263    0.03237 =
         0.03131    0.01312    0.00786    0.01190
AFIX 137
H18A  2   -0.104834    0.307802    0.369762    21.00000   -1.50000
H18B  2   -0.075085    0.275454    0.487000    21.00000   -1.50000
H18C  2   -0.129901    0.149668    0.351337    21.00000   -1.50000
AFIX   0
PART 2
C18B  1   -0.046381    0.315376    0.424034   -21.00000    0.01359    0.01670 =
         0.01633    0.00415    0.00390    0.00907
AFIX 137
H18D  2   -0.130527    0.259429    0.355134   -21.00000   -1.50000
H18E  2   -0.019692    0.415291    0.441140   -21.00000   -1.50000
H18F  2   -0.067353    0.302424    0.497333   -21.00000   -1.50000
PART 0

AFIX   0
HKLF 4 1 1 0 0 0 1 0 0 0 1


REM  20230717LT_0m_a.res in P-1
REM wR2 = 0.1312, GooF = S = 1.120, Restrained GooF = 1.123 for all data
REM R1 = 0.0551 for 4849 Fo > 4sig(Fo) and 0.0642 for all 5556 data
REM 287 parameters refined using 24 restraints

END

WGHT      0.0583      0.7333

REM Instructions for potential hydrogen bonds
HTAB C12 O1_$1
HTAB C18A O1
HTAB C18B O1

REM Highest difference peak  0.730,  deepest hole -0.328,  1-sigma level  0.087
Q1    1   0.2032  0.2063  0.4321  11.00000  0.05    0.73
;
_shelx_res_checksum                     52390

_shelx_hkl_file                         
;
  -1   0   0   31.60    1.90
  -2   0   0 5036.20  138.89
  -3   0   0   -0.60    1.10
  -3   0   0   -1.40    1.60
  -4   0   0  133.69    9.10
  -4   0   0  154.68    7.50
  -4   0   0  146.19    8.00
  -5   0   0  114.39    8.70
  -5   0   0  115.49    7.20
  -5   0   0   99.69    7.40
  -5   0   0  115.89    9.00
  -6   0   0  227.78   14.50
  -6   0   0  268.37   13.10
  -6   0   0  271.57   15.40
  -6   0   0  258.27   12.70
  -7   0   0  250.77   13.60
  -7   0   0  230.88   15.50
  -8   0   0   63.99   10.80
  -8   0   0  113.09   12.40
  -9   0   0    7.30    5.20
  -9   0   0    3.40    3.60
 -10   0   0   91.69   11.70
 -10   0   0   70.59   13.40
 -10   0   0   59.79   10.30
 -11   0   0    7.50    4.40
 -11   0   0    3.40    6.70
 -11   0   0   -0.70    7.20
 -12   0   0   37.30    9.50
 -12   0   0   23.60    7.00
 -12   0   0   17.60    8.80
 -12   1   0  163.68   20.10
 -12   1   0  130.59   17.00
 -12   1   0   88.39   16.10
 -11   1   0   12.40    5.30
 -11   1   0   19.00    8.40
 -11   1   0   19.70    8.80
 -10   1   0   -1.70    2.90
 -10   1   0    1.00    4.70
 -10   1   0   10.20    5.50
  -9   1   0   33.30    6.90
  -9   1   0   12.70    5.80
  -9   1   0   23.20    6.80
  -8   1   0   29.40    7.60
  -8   1   0   26.30    6.20
  -8   1   0   27.10    6.40
  -7   1   0  131.89   14.40
  -7   1   0  102.09    6.70
  -7   1   0  125.29    9.10
  -7   1   0  131.89   17.00
  -6   1   0   40.60    5.80
  -6   1   0   48.00    3.40
  -6   1   0   55.09    7.20
  -6   1   0   66.79    9.10
  -6   1   0   55.59    8.80
  -5   1   0   64.59    8.60
  -5   1   0   69.09    8.20
  -5   1   0   45.90    5.60
  -5   1   0   51.99    3.70
  -5   1   0   64.49    7.50
  -4   1   0  457.75   15.20
  -4   1   0  435.16   18.60
  -4   1   0  473.55   18.80
  -4   1   0  437.66   16.80
  -4   1   0  459.65   16.80
   3  -1   0  990.00   28.70
   3  -1   0  982.70   30.70
  -3   1   0  944.11   31.00
  -3   1   0  930.51   28.50
  -3   1   0  939.01   31.10
  -3   1   0  922.51   29.50
   2  -1   0 1737.73   50.99
   2  -1   0 1801.12   49.90
  -2   1   0 1689.33   49.50
  -2   1   0 1710.23   50.09
  -2   1   0 1776.72   51.39
  -2   1   0 1729.13   49.70
   1  -1   0 6613.44  177.28
   1  -1   0 6509.35  181.28
   1  -1   0 6146.88  175.38
  -1   1   0 6202.28  177.28
  -1   1   0 6474.05  174.88
  -1   1   0 6444.66  175.58
  -1   1   0 6123.19  177.18
   0  -1   0  678.23   21.90
   0  -1   0  781.72   22.00
   0   1   0  766.32   21.90
   0   1   0  782.22   21.90
  -1  -1   0 9999.00  274.57
  -2  -1   0  339.37   11.00
  -2  -1   0  313.77   10.90
  -3  -1   0   40.40    3.50
  -3  -1   0   50.89    6.10
  -3  -1   0   42.30    4.90
   3   1   0   45.60    6.80
  -4  -1   0   48.30    5.70
  -4  -1   0   54.69    7.20
  -4  -1   0   44.20    4.80
  -5  -1   0 1262.87   41.00
  -5  -1   0 1235.08   43.20
  -5  -1   0 1287.77   40.30
  -6  -1   0   95.89    7.50
  -6  -1   0   91.09   10.60
  -6  -1   0   86.59    7.00
  -7  -1   0  268.57   14.70
  -7  -1   0  270.97   16.60
  -8  -1   0   42.60    9.30
  -8  -1   0   44.80    7.70
  -9  -1   0  117.49   13.50
  -9  -1   0  131.19   17.50
 -10  -1   0   26.70    9.20
 -10  -1   0   31.60    7.70
 -11  -1   0   59.29   11.40
 -11  -1   0   79.09   14.50
 -12  -1   0   93.39   14.20
 -12  -1   0   83.49   15.70
 -13   2   0  147.59   22.80
 -13   2   0  156.48   19.10
 -12   2   0   20.20    9.90
 -12   2   0   23.10   10.10
 -12   2   0   26.30    7.30
 -11   2   0  131.29   18.90
 -11   2   0  147.89   17.20
 -11   2   0  179.78   18.80
 -10   2   0    7.00    5.00
 -10   2   0   12.50    6.80
 -10   2   0   14.30    5.50
  -9   2   0   14.30    5.60
  -9   2   0    6.50    2.50
  -9   2   0    6.80    3.80
  -9   2   0    2.80    5.50
  -8   2   0   17.40    5.50
  -8   2   0    6.90    4.40
  -8   2   0   14.70    4.30
  -8   2   0   16.00    4.70
  -7   2   0  804.72   30.60
  -7   2   0  804.32   33.70
  -7   2   0  808.72   27.80
  -7   2   0  806.32   30.40
  -7   2   0  800.32   29.20
  -6   2   0  678.13   22.50
  -6   2   0  643.24   24.70
  -6   2   0  560.74   22.10
  -6   2   0  693.23   27.80
  -6   2   0  654.23   25.00
  -6   2   0  647.24   23.80
  -6   2   0  675.13   27.80
   5  -2   0   73.39    5.00
   5  -2   0   74.69    6.40
  -5   2   0   78.09    9.00
  -5   2   0   78.59    8.30
  -5   2   0   69.69    6.00
  -5   2   0   64.09    8.10
  -5   2   0   95.89    9.30
  -5   2   0   71.59    5.40
  -5   2   0   67.49    6.40
   4  -2   0   57.49    4.70
   4  -2   0   71.29    6.00
  -4   2   0   52.49    4.50
  -4   2   0   61.99    5.50
  -4   2   0   62.89    6.30
  -4   2   0   75.59    8.50
  -4   2   0   70.49    7.80
  -4   2   0   57.19    5.20
   3  -2   0   32.70    4.30
   3  -2   0   33.60    5.10
  -3   2   0   35.60    5.20
  -3   2   0   34.30    4.80
  -3   2   0   36.30    5.60
  -3   2   0   30.00    4.10
  -3   2   0   32.00    4.30
   2  -2   0    2.60    1.90
   2  -2   0    1.50    1.90
   2  -2   0    2.80    2.30
  -2   2   0   -0.20    1.60
  -2   2   0   -1.00    1.40
  -2   2   0    0.50    1.60
  -2   2   0   -0.40    2.20
   1  -2   0  172.88    8.20
   1  -2   0  197.48    8.10
  -1   2   0  211.08    8.50
  -1   2   0  195.98    8.80
  -1   2   0  208.48    8.30
  -1   2   0  223.78    8.70
   0  -2   0 2010.80   59.19
   0  -2   0 2207.38   60.19
   0  -2   0 2102.39   60.09
   0   2   0 2116.39   59.69
   0   2   0 2161.78   59.59
   0   2   0 1960.70   60.69
  -1  -2   0  219.98    8.40
  -1  -2   0  195.68    8.10
   1   2   0  190.28    8.50
   1   2   0  207.68   11.60
  -2  -2   0  224.28    9.00
  -2  -2   0  214.58    8.80
  -2  -2   0  222.98    9.40
   2   2   0  216.88    8.90
   2   2   0  219.58   11.90
  -3  -2   0   40.50    5.00
  -3  -2   0   29.10    3.80
  -3  -2   0   40.00    5.10
   3   2   0   39.90    3.10
   3   2   0   48.70    7.70
  -4  -2   0   54.39    4.70
  -4  -2   0   53.29    6.70
   4   2   0   52.69    3.30
   4   2   0   60.39    9.20
  -5  -2   0    5.00    3.10
  -5  -2   0    1.10    1.70
  -5  -2   0    6.10    2.10
  -6  -2   0 1477.65   50.89
  -6  -2   0 1460.75   48.90
  -7  -2   0   42.10    7.70
  -7  -2   0   49.99    9.20
  -8  -2   0  108.69   14.20
  -8  -2   0  101.19   12.20
  -9  -2   0   10.30    6.00
  -9  -2   0    9.80    5.10
 -10  -2   0   54.89   11.60
 -10  -2   0   54.89   10.20
 -11  -2   0   21.60    8.60
 -11  -2   0   14.90    5.80
 -13   3   0   13.20    8.70
 -13   3   0   30.10    8.30
 -12   3   0  107.99   18.40
 -12   3   0  154.98   20.00
 -12   3   0  153.28   17.80
 -12   3   0  154.48   18.70
 -11   3   0   -2.60    3.40
 -11   3   0   10.30    7.10
 -11   3   0   -4.60    4.40
 -11   3   0   -5.10    3.40
 -10   3   0  167.68   13.90
 -10   3   0  154.18   12.80
 -10   3   0  144.29   18.30
 -10   3   0  164.08   11.10
  -9   3   0   10.10    5.10
  -9   3   0    7.60    3.80
  -9   3   0   11.50    5.90
  -9   3   0    8.20    3.50
  -8   3   0  147.49   10.90
  -8   3   0  143.89   11.00
  -8   3   0  152.18   16.60
  -8   3   0  138.89    9.30
  -7   3   0  135.09    8.50
  -7   3   0  119.79    9.40
  -7   3   0  131.59    8.40
  -7   3   0  130.29   11.20
  -7   3   0  124.99    9.80
  -7   3   0  130.69    9.30
  -7   3   0  143.59   10.00
   6  -3   0  667.83   27.10
   6  -3   0  689.03   25.10
  -6   3   0  706.43   25.20
  -6   3   0  716.03   29.70
  -6   3   0  683.93   26.50
  -6   3   0  671.93   28.20
  -6   3   0  706.73   25.40
  -6   3   0  706.03   24.60
  -6   3   0  655.03   26.30
  -6   3   0  636.24   25.20
   5  -3   0  669.73   24.10
   5  -3   0  696.83   26.80
  -5   3   0  696.93   25.70
  -5   3   0  692.83   23.80
  -5   3   0  649.83   24.60
  -5   3   0  670.63   28.10
  -5   3   0  676.03   25.50
  -5   3   0  710.23   25.10
  -5   3   0  673.13   26.70
   4  -3   0    0.10    1.70
   4  -3   0    1.80    1.80
  -4   3   0    3.20    2.20
  -4   3   0    3.00    2.60
  -4   3   0    0.60    2.90
  -4   3   0    4.40    2.70
  -4   3   0    2.60    2.70
  -4   3   0    2.60    2.40
  -4   3   0    0.00    1.80
   3  -3   0  210.18   11.60
   3  -3   0  211.58   10.30
   3  -3   0  195.58    9.30
  -3   3   0  199.38   11.50
  -3   3   0  201.58   10.50
  -3   3   0  219.78   10.50
  -3   3   0  212.28   10.40
  -3   3   0  208.48   10.40
  -3   3   0  198.38    9.90
   2  -3   0   57.59    5.70
   2  -3   0   63.29    5.10
   2  -3   0   55.49    4.90
  -2   3   0   61.19    6.40
  -2   3   0   54.49    5.00
  -2   3   0   63.89    5.50
   1  -3   0  791.22   26.00
   1  -3   0  741.73   25.60
  -1   3   0  803.32   25.80
  -1   3   0  784.82   24.70
  -1   3   0  798.22   25.60
   0  -3   0    4.90    2.20
   0  -3   0   10.00    2.60
   0   3   0    3.80    2.30
   0   3   0    5.40    2.70
   0   3   0    5.10    1.80
   0   3   0    6.50    1.90
  -1  -3   0 1619.84   48.00
  -1  -3   0 1640.94   48.10
  -1  -3   0 1598.94   47.90
   1   3   0 1514.75   48.60
   1   3   0 1613.14   51.19
  -2  -3   0   11.80    3.00
  -2  -3   0   10.20    2.60
  -2  -3   0    9.00    2.50
   2   3   0    9.30    3.60
   2   3   0   10.70    2.80
  -3  -3   0  318.37   13.60
  -3  -3   0  300.67   12.90
  -3  -3   0  309.57   13.10
  -3  -3   0  301.57   13.00
   3   3   0  293.77   12.30
   3   3   0  304.27   17.20
  -4  -3   0  163.48    9.40
  -4  -3   0  157.98    9.60
  -4  -3   0  144.39    8.70
   4   3   0  160.88    7.80
   4   3   0  142.89   12.10
  -5  -3   0  722.43   27.10
  -5  -3   0  745.73   28.30
  -5  -3   0  717.23   27.30
  -6  -3   0  161.28   10.80
  -6  -3   0  144.69   11.10
  -7  -3   0  292.17   16.70
  -7  -3   0  342.37   18.80
  -8  -3   0    6.50    3.40
  -8  -3   0    1.00    3.20
  -9  -3   0    4.90    3.90
 -10  -3   0   18.40    6.40
 -11  -3   0   26.10    7.60
 -13   4   0  274.57   31.50
 -13   4   0  281.27   20.50
 -13   4   0  299.27   18.80
 -12   4   0    6.30    8.30
 -12   4   0    4.10    4.80
 -12   4   0    7.00    6.20
 -12   4   0    5.80    6.40
 -11   4   0  316.17   23.70
 -11   4   0  350.56   18.80
 -11   4   0  349.27   23.00
 -10   4   0    9.60    5.70
 -10   4   0   10.80    4.80
 -10   4   0    6.90    4.20
  -9   4   0  406.16   23.90
  -9   4   0  427.36   21.50
  -9   4   0  401.66   18.90
  -9   4   0  407.96   21.70
  -8   4   0   90.19   10.10
  -8   4   0  106.79   12.70
  -8   4   0  113.99   12.30
  -8   4   0   82.09   11.50
  -7   4   0  668.53   27.10
  -7   4   0  624.44   25.90
  -7   4   0  598.44   27.90
  -7   4   0  674.03   25.70
  -7   4   0  622.34   24.20
   6  -4   0  844.02   32.80
  -6   4   0  875.91   31.90
  -6   4   0  852.51   31.80
  -6   4   0  813.72   29.00
  -6   4   0  863.11   31.00
  -6   4   0  813.52   29.30
  -6   4   0  791.12   30.60
  -6   4   0  856.11   33.00
  -6   4   0  850.51   35.10
   5  -4   0    6.00    2.80
   5  -4   0    3.70    2.40
   5  -4   0    3.10    2.40
  -5   4   0    4.00    2.80
  -5   4   0    7.90    3.30
  -5   4   0   10.50    3.60
  -5   4   0    6.90    4.00
  -5   4   0    6.80    3.30
  -5   4   0    1.90    2.40
  -5   4   0    9.70    3.40
   4  -4   0  759.12   26.90
   4  -4   0  754.32   24.60
   4  -4   0  693.53   24.80
   4  -4   0  711.93   25.00
   4  -4   0  711.83   28.70
  -4   4   0  726.43   26.70
  -4   4   0  704.53   25.00
  -4   4   0  761.82   29.50
  -4   4   0  724.63   26.90
  -4   4   0  695.23   26.20
  -4   4   0  725.23   26.60
  -4   4   0  719.13   27.40
   3  -4   0  272.07   13.00
   3  -4   0  262.07   14.20
   3  -4   0  258.77   11.70
  -3   4   0  259.57   11.80
  -3   4   0  255.17   12.50
  -3   4   0  250.47   11.40
  -3   4   0  274.17   13.00
  -3   4   0  259.17   13.50
   2  -4   0  910.31   28.90
   2  -4   0  907.41   29.70
  -2   4   0  887.11   30.30
  -2   4   0  853.91   31.30
  -2   4   0  867.61   29.70
  -2   4   0  897.21   29.40
  -2   4   0  863.81   28.20
  -2   4   0  911.11   30.50
   1  -4   0 2041.70   60.79
   1  -4   0 2035.90   61.99
   1  -4   0 2089.09   62.09
   1  -4   0 2106.89   60.79
  -1   4   0 2018.40   63.19
  -1   4   0 1973.90   60.79
  -1   4   0 2004.10   62.39
  -1   4   0 2086.49   61.29
   0  -4   0 4777.12  138.39
   0  -4   0 4818.82  139.99
   0  -4   0 4955.90  139.59
   0  -4   0 4971.40  140.09
   0   4   0 5096.19  138.59
   0   4   0 4992.90  142.49
   0   4   0 4792.22  141.39
   0   4   0 4945.91  138.49
  -1  -4   0  164.18    9.20
  -1  -4   0  167.98    9.20
  -1  -4   0  186.88    9.70
   1   4   0  169.78   11.50
  -2  -4   0  246.78   11.90
  -2  -4   0  251.37   12.10
  -2  -4   0  231.58   11.90
   2   4   0  257.67   15.30
   2   4   0  236.18   12.00
  -3  -4   0  195.38   10.90
  -3  -4   0  202.28   11.10
  -3  -4   0  223.18   10.30
  -3  -4   0  205.38   10.90
   3   4   0  212.88   10.60
   3   4   0  199.68   14.50
  -4  -4   0  400.76   17.00
  -4  -4   0  393.56   17.40
  -4  -4   0  364.06   17.00
   4   4   0  367.46   21.70
  -5  -4   0   -0.90    2.40
  -5  -4   0    1.60    2.20
   5   4   0    9.70    4.30
  -6  -4   0  440.16   21.30
  -7  -4   0    4.90    3.40
  -8  -4   0   40.00    8.40
  -9  -4   0   -1.50    3.60
 -10  -4   0   22.30    7.40
 -13   5   0  103.19   16.30
 -13   5   0   84.69   13.40
 -13   5   0   61.39   14.40
 -12   5   0  326.37   24.20
 -12   5   0  334.27   23.70
 -12   5   0  302.87   19.30
 -12   5   0  312.77   21.40
 -11   5   0  142.29   17.60
 -11   5   0  163.38   20.60
 -11   5   0  106.69   16.60
 -11   5   0  142.29   12.00
 -10   5   0  257.07   15.80
 -10   5   0  260.47   19.80
 -10   5   0  307.37   19.10
 -10   5   0  292.47   18.80
  -9   5   0  149.88   16.40
  -9   5   0   91.19   13.10
  -9   5   0  126.49   15.70
  -9   5   0  110.59    9.20
  -8   5   0   43.40    7.20
  -8   5   0   37.40    8.00
  -8   5   0   49.60    8.60
  -8   5   0   35.10    8.10
  -8   5   0   39.40    6.70
  -7   5   0   12.20    4.20
  -7   5   0   14.70    4.40
  -7   5   0   13.70    5.50
  -7   5   0   16.10    4.40
  -7   5   0   19.10    4.60
  -7   5   0   15.60    4.50
  -7   5   0   10.70    4.10
   6  -5   0  123.39    7.40
  -6   5   0  126.59   10.00
  -6   5   0  129.39    8.60
  -6   5   0  127.69   10.10
  -6   5   0  142.39   10.30
  -6   5   0  136.29   11.80
  -6   5   0  126.09   10.40
  -6   5   0  111.89    7.80
   5  -5   0  341.97   14.50
   5  -5   0  346.97   15.00
   5  -5   0  350.26   18.70
  -5   5   0  352.36   17.50
  -5   5   0  326.67   16.30
  -5   5   0  345.57   17.00
  -5   5   0  307.67   14.30
  -5   5   0  327.47   16.80
  -5   5   0  341.57   15.10
  -5   5   0  343.07   16.80
  -5   5   0  342.27   19.30
   4  -5   0  202.28   13.40
   4  -5   0  207.58   10.80
   4  -5   0  193.98   10.90
   4  -5   0  210.98   12.20
   4  -5   0  201.48   11.00
  -4   5   0  208.88   10.60
  -4   5   0  216.68   13.00
  -4   5   0  193.78   11.80
  -4   5   0  198.38   11.00
  -4   5   0  204.58   11.90
  -4   5   0  206.58   10.70
   3  -5   0  515.25   20.00
   3  -5   0  496.55   19.30
   3  -5   0  495.55   22.60
   3  -5   0  496.45   20.90
  -3   5   0  488.85   18.50
  -3   5   0  508.85   20.80
  -3   5   0  478.55   18.70
  -3   5   0  497.95   19.90
  -3   5   0  507.75   20.90
  -3   5   0  527.15   22.40
  -3   5   0  467.15   19.40
   2  -5   0 1379.16   42.10
   2  -5   0 1331.47   44.10
   2  -5   0 1301.97   42.80
  -2   5   0 1383.36   45.90
  -2   5   0 1352.06   43.50
  -2   5   0 1327.27   41.80
  -2   5   0 1288.97   40.50
  -2   5   0 1291.37   43.10
  -2   5   0 1308.97   43.60
   1  -5   0   45.00    6.50
   1  -5   0   28.80    5.10
   1  -5   0   27.70    5.30
   1  -5   0   23.80    4.40
   1  -5   0   23.80    4.60
  -1   5   0   26.80    4.50
  -1   5   0   23.90    5.10
  -1   5   0   29.10    4.70
  -1   5   0   28.00    5.50
   0  -5   0 1028.20   34.10
   0  -5   0 1031.00   35.00
   0  -5   0 1049.09   33.30
   0  -5   0 1018.30   35.60
   0  -5   0 1008.00   35.60
   0   5   0 1072.19   33.50
   0   5   0 1011.20   33.20
   0   5   0 1079.69   38.30
   0   5   0 1076.39   37.50
  -1  -5   0  888.51   31.30
  -1  -5   0  886.71   28.80
  -1  -5   0  892.71   29.70
   1   5   0  868.71   34.60
  -2  -5   0  204.58   11.20
  -2  -5   0  175.58   10.60
  -2  -5   0  176.68    9.40
  -2  -5   0  160.08   10.30
   2   5   0  181.88   11.00
   2   5   0  176.08   13.50
  -3  -5   0  443.66   22.00
  -3  -5   0  483.45   20.80
   3   5   0  485.65   25.70
   3   5   0  501.75   20.30
  -4  -5   0  101.79   11.20
   4   5   0   93.69   14.70
  -5  -5   0  752.72   30.50
   5   5   0  762.22   37.10
  -6  -5   0    7.30    4.10
  -7  -5   0  118.29   14.10
  -8  -5   0   10.20    4.40
  -9  -5   0    5.10    4.40
 -13   6   0  114.49   15.90
 -13   6   0  105.49   18.00
 -13   6   0   92.39   16.20
 -12   6   0  118.89   19.00
 -12   6   0  137.19   17.70
 -12   6   0  121.59   16.60
 -12   6   0  112.69   19.10
 -11   6   0    1.90    3.70
 -11   6   0    2.20    3.50
 -11   6   0    3.90    7.50
 -10   6   0   28.70   10.30
 -10   6   0   27.10    8.10
 -10   6   0   42.00    8.20
 -10   6   0   46.60    8.10
  -9   6   0   33.70    8.00
  -9   6   0   37.00    7.30
  -9   6   0   30.60    6.80
  -9   6   0   35.80   10.10
  -9   6   0   29.10    8.70
  -8   6   0  216.48   15.70
  -8   6   0  226.58   15.20
  -8   6   0  235.18   15.50
  -8   6   0  240.28   13.90
  -8   6   0  241.18   16.60
  -7   6   0  164.78   12.70
  -7   6   0  145.79   12.00
  -7   6   0  150.58   13.90
  -7   6   0  163.18   10.80
  -7   6   0  162.38   12.10
  -7   6   0  147.59   11.80
  -7   6   0  162.88   12.40
   6  -6   0   26.50    4.90
   6  -6   0   22.30    4.70
  -6   6   0   20.00    4.90
  -6   6   0   20.60    5.70
  -6   6   0   18.90    5.80
  -6   6   0   23.60    5.50
  -6   6   0   24.70    6.50
  -6   6   0   16.20    3.90
  -6   6   0   18.00    4.40
   5  -6   0   35.30    6.40
   5  -6   0   48.00    9.00
  -5   6   0   45.30    7.10
  -5   6   0   53.19    8.40
  -5   6   0   63.79    9.80
  -5   6   0   60.99    7.10
  -5   6   0   45.40    6.80
  -5   6   0   51.69    7.40
  -5   6   0   40.60    7.40
   4  -6   0   57.59    8.20
   4  -6   0   59.09    7.70
   4  -6   0   49.40    7.80
   4  -6   0   43.60    7.80
   4  -6   0   50.79    7.80
  -4   6   0   31.30    6.40
  -4   6   0   53.99    7.70
  -4   6   0   65.19    9.10
  -4   6   0   50.29    6.80
  -4   6   0   56.79    7.00
  -4   6   0   32.30    6.60
  -4   6   0   55.19    6.80
  -4   6   0   42.50    6.40
   3  -6   0   46.80    7.40
   3  -6   0   35.30    5.80
   3  -6   0   30.40    5.70
   3  -6   0   28.80    5.60
  -3   6   0   39.90    7.40
  -3   6   0   39.10    5.60
  -3   6   0   40.80    5.10
  -3   6   0   40.70    6.80
  -3   6   0   43.20    6.60
  -3   6   0   44.20    6.70
   2  -6   0  310.67   16.20
   2  -6   0  318.77   15.50
   2  -6   0  319.67   14.80
  -2   6   0  342.97   15.80
  -2   6   0  343.17   18.20
  -2   6   0  340.67   16.80
  -2   6   0  315.27   12.70
   1  -6   0  233.28   13.50
   1  -6   0  228.48   12.50
   1  -6   0  247.08   13.30
   1  -6   0  249.48   13.70
   1  -6   0  234.68   12.30
  -1   6   0  235.68   11.90
  -1   6   0  245.48   14.80
  -1   6   0  243.48   14.60
   0  -6   0  105.39    8.70
   0  -6   0  118.89    8.80
   0  -6   0  116.69    8.80
   0  -6   0  109.39    8.00
   0  -6   0  118.29    8.50
   0   6   0  130.09   14.50
   0   6   0  111.49    9.60
   0   6   0  108.79    7.70
  -1  -6   0   51.09    7.50
  -1  -6   0   46.80    6.10
  -1  -6   0   47.80    6.80
  -1  -6   0   58.49    7.70
  -1  -6   0   30.50    5.70
   1   6   0   51.99    8.00
   1   6   0   55.19   10.00
  -2  -6   0   32.60    5.80
  -2  -6   0   31.50    4.80
  -2  -6   0   25.70    5.70
   2   6   0   23.90    4.90
   2   6   0   24.60    6.90
  -3  -6   0  102.29   11.50
   3   6   0   84.59   13.00
   3   6   0   64.99   11.80
  -4  -6   0   14.70    4.50
   4   6   0    8.10    4.90
  -5  -6   0  149.88   12.10
   5   6   0  167.98   20.80
  -6  -6   0  218.58   15.80
  -7  -6   0   41.40    9.00
  -8  -6   0   57.49   11.30
 -13   7   0   31.20   10.80
 -13   7   0   40.50   10.10
 -12   7   0   33.60    9.30
 -12   7   0   31.90   12.80
 -12   7   0   36.90   10.50
 -11   7   0   38.70    9.80
 -11   7   0   30.60   12.20
 -11   7   0   54.99   10.60
 -11   7   0   55.79   10.40
 -10   7   0    9.10    4.30
 -10   7   0    6.90    3.80
 -10   7   0   -0.60    8.30
 -10   7   0    9.40    4.20
  -9   7   0  211.88   16.40
  -9   7   0  208.88   15.70
  -9   7   0  222.38   14.40
  -9   7   0  190.58   15.80
  -8   7   0  119.19   14.80
  -8   7   0  136.79   17.20
  -8   7   0   92.39   11.30
  -8   7   0  113.39   14.30
  -8   7   0   91.09   12.50
   7  -7   0  234.48   12.10
  -7   7   0  244.98   15.80
  -7   7   0  229.68   15.10
  -7   7   0  239.18   16.10
  -7   7   0  231.08   17.80
  -7   7   0  203.78   15.50
  -7   7   0  246.38   13.90
   6  -7   0  468.05   20.50
   6  -7   0  458.65   19.60
  -6   7   0  479.95   20.50
  -6   7   0  435.96   21.80
  -6   7   0  453.75   24.00
  -6   7   0  443.46   21.20
  -6   7   0  474.75   22.70
   5  -7   0   17.00    4.90
   5  -7   0   16.00    5.00
  -5   7   0   22.50    4.80
  -5   7   0   28.20    5.30
  -5   7   0   26.50    6.40
  -5   7   0   24.20    6.50
  -5   7   0   15.40    4.00
  -5   7   0   29.10    5.80
   4  -7   0  141.69   12.20
   4  -7   0  155.38   10.80
   4  -7   0  162.88   11.20
   4  -7   0  155.08   10.30
  -4   7   0  157.18   11.00
  -4   7   0  168.38   11.20
  -4   7   0  149.79   10.20
  -4   7   0  150.38   10.50
  -4   7   0  141.69   12.60
  -4   7   0  160.38    9.40
   3  -7   0    5.30    3.00
   3  -7   0    2.40    2.70
   3  -7   0    5.20    3.10
   3  -7   0    4.20    2.20
  -3   7   0    6.90    2.50
  -3   7   0    1.10    2.50
  -3   7   0    5.40    3.40
  -3   7   0    1.60    2.30
   2  -7   0   34.40    6.80
   2  -7   0   26.80    5.80
   2  -7   0   24.40    5.40
  -2   7   0   26.70    6.10
  -2   7   0   29.80    6.30
   1  -7   0  219.18   13.20
   1  -7   0  203.78   13.70
   1  -7   0  202.58   12.50
   1  -7   0  222.28   13.90
   1  -7   0  217.18   12.50
  -1   7   0  214.68   14.90
  -1   7   0  241.18   15.70
   0  -7   0   83.09   10.30
   0  -7   0   81.49   10.20
   0  -7   0   74.49    8.90
   0   7   0   81.29   11.40
   0   7   0   63.29   10.70
  -1  -7   0    1.20    2.60
  -1  -7   0    3.00    3.10
  -1  -7   0    3.00    3.10
   1   7   0   -1.20    2.10
   1   7   0    1.00    3.10
  -2  -7   0    8.20    3.20
  -2  -7   0    0.20    2.70
  -2  -7   0   10.50    3.80
  -2  -7   0   10.50    4.00
   2   7   0   11.10    3.90
   2   7   0    3.50    3.90
  -3  -7   0   26.20    6.40
  -3  -7   0   38.60    7.20
   3   7   0   35.50    9.80
  -4  -7   0  192.98   14.30
  -4  -7   0  195.08   12.50
   4   7   0  192.68   23.70
  -5  -7   0   36.20    8.10
  -5  -7   0   46.90    8.00
   5   7   0   49.20   11.60
  -6  -7   0  150.08   18.00
  -6  -7   0  152.28   18.10
  -7  -7   0   54.69   10.90
  -8  -7   0   35.90    8.10
 -12   8   0  155.58   17.70
 -12   8   0   89.79   16.70
 -11   8   0   22.10   10.10
 -11   8   0   21.50    6.40
 -11   8   0   22.80    6.90
 -10   8   0   38.40    9.10
 -10   8   0   62.49   10.30
 -10   8   0   82.99   15.20
  -9   8   0  157.18   12.10
  -9   8   0  159.68   17.80
  -9   8   0  194.78   21.60
  -9   8   0  162.38   14.20
  -8   8   0  194.88   16.10
  -8   8   0  196.68   14.60
  -8   8   0  224.28   16.80
  -8   8   0  202.98   13.30
   7  -8   0  593.24   24.10
  -7   8   0  600.64   25.50
  -7   8   0  609.84   30.30
  -7   8   0  601.34   27.10
  -7   8   0  582.34   27.90
   6  -8   0   88.19   10.40
   6  -8   0  122.89    9.70
  -6   8   0  111.99    8.70
  -6   8   0  125.99   15.20
  -6   8   0  117.29   10.90
   5  -8   0  143.89   10.90
   5  -8   0  152.28   11.50
  -5   8   0  155.88   17.30
  -5   8   0  139.49   11.30
  -5   8   0  153.48    9.80
   4  -8   0    3.00    3.60
   4  -8   0    5.50    3.80
   4  -8   0    2.60    3.80
  -4   8   0   11.80    4.20
  -4   8   0    2.30    3.60
  -4   8   0    5.40    3.80
  -4   8   0    4.00    2.10
   3  -8   0    4.30    3.10
   3  -8   0    6.40    3.70
   3  -8   0   -1.70    2.40
  -3   8   0    0.90    1.40
  -3   8   0    4.90    3.60
  -3   8   0    0.30    2.40
   2  -8   0    3.70    3.70
   2  -8   0    2.30    2.80
   2  -8   0    0.50    3.10
   2  -8   0    4.00    4.00
  -2   8   0   -2.00    3.00
  -2   8   0   -2.60    2.70
   1  -8   0    7.30    3.70
   1  -8   0    8.90    4.60
   1  -8   0    0.60    2.50
   1  -8   0    6.40    4.00
  -1   8   0    7.40    4.80
  -1   8   0    8.30    4.70
   0  -8   0   55.39    8.40
   0  -8   0   53.89    8.90
   0  -8   0   72.79   10.40
   0  -8   0   64.89   10.10
   0   8   0   54.89   10.30
   0   8   0   60.59   10.90
  -1  -8   0   52.99    8.10
  -1  -8   0   70.89   10.20
  -1  -8   0   49.10    8.20
  -1  -8   0   54.59    9.30
   1   8   0   52.29   10.80
   1   8   0   38.50    8.50
  -2  -8   0   64.79   10.50
  -2  -8   0   89.49   11.70
  -2  -8   0   92.59    7.90
   2   8   0   71.59   13.20
   2   8   0   63.49    9.60
  -3  -8   0   87.09   12.00
  -3  -8   0  117.49   13.80
   3   8   0   82.89   16.00
  -4  -8   0    5.70    4.70
  -4  -8   0    9.30    4.80
   4   8   0    3.90    5.40
  -5  -8   0   71.29   11.80
  -5  -8   0  116.59   15.30
  -6  -8   0   29.50    8.20
  -6  -8   0   52.09   10.30
  -7  -8   0   24.50    8.10
 -12   9   0   50.69   10.10
 -12   9   0   51.59   12.10
 -11   9   0  344.17   20.40
 -11   9   0  330.37   23.20
 -10   9   0    3.10    3.70
 -10   9   0    4.60    4.00
 -10   9   0    4.40    4.30
 -10   9   0   10.90    8.20
  -9   9   0  128.09   17.00
  -9   9   0   98.49   13.10
  -9   9   0  106.39   15.90
  -9   9   0  101.99   15.10
  -8   9   0  215.18   18.20
  -8   9   0  213.98   14.20
  -8   9   0  248.18   17.00
   7  -9   0  161.68   11.40
  -7   9   0  194.78   21.00
  -7   9   0  172.18   12.10
  -7   9   0  168.18   13.40
   6  -9   0  484.15   23.10
   6  -9   0  463.35   22.40
  -6   9   0  520.75   24.20
  -6   9   0  502.65   21.90
  -6   9   0  518.35   28.50
   5  -9   0    4.70    3.80
   5  -9   0    5.10    3.90
  -5   9   0   -0.30    2.90
  -5   9   0    3.40    2.40
   4  -9   0   23.20    6.90
   4  -9   0   12.20    5.50
  -4   9   0   18.70    6.20
  -4   9   0   24.20    7.00
   3  -9   0   20.80    5.50
   3  -9   0   22.80    6.00
  -3   9   0   24.60    7.40
  -3   9   0   20.60    6.30
   2  -9   0    1.10    4.10
   2  -9   0    6.90    3.90
  -2   9   0   -1.00    3.90
  -2   9   0    2.40    4.30
   1  -9   0   59.39   10.00
   1  -9   0   62.99   10.30
  -1   9   0   54.09   10.60
  -1   9   0   68.09   12.20
   0  -9   0   74.29   11.30
   0  -9   0   80.39   10.90
   0   9   0   83.89   12.70
   0   9   0   82.29   13.70
  -1  -9   0   50.59    9.30
  -1  -9   0   65.39   10.90
   1   9   0   56.59   11.80
   1   9   0   82.29   12.60
  -2  -9   0  254.57   16.80
  -2  -9   0  222.08   16.80
  -2  -9   0  253.57   15.60
   2   9   0  222.08   20.20
  -3  -9   0    1.10    4.60
  -3  -9   0   15.30    6.60
   3   9   0    3.70    5.30
  -4  -9   0   53.29   10.40
  -4  -9   0   61.99   11.90
   4   9   0   53.89   12.70
  -5  -9   0   22.70    7.30
  -5  -9   0   23.50    8.40
  -6  -9   0    9.10    5.80
 -11  10   0  109.39   16.60
 -11  10   0   97.29   14.10
 -10  10   0   55.09   12.30
 -10  10   0   75.79   13.30
 -10  10   0   75.99   11.60
  -9  10   0   44.40   10.60
  -9  10   0   33.30    9.80
  -9  10   0   53.49    9.20
  -8  10   0   98.79   16.50
  -8  10   0   97.69   14.20
  -8  10   0  103.19   12.40
   7 -10   0  124.49   14.50
  -7  10   0  119.39   17.20
  -7  10   0  124.89   10.00
   6 -10   0  121.29   13.80
   6 -10   0  143.49   11.90
  -6  10   0  108.29   15.90
  -6  10   0  136.39    9.60
   5 -10   0   52.49   10.30
  -5  10   0   38.50   10.50
   4 -10   0   19.70    6.50
   4 -10   0   20.50    7.10
  -4  10   0   28.00    7.50
   3 -10   0   24.70    7.20
   3 -10   0   10.40    5.20
  -3  10   0   26.10    7.40
  -3  10   0   11.20    5.60
   2 -10   0   15.10    6.30
   2 -10   0   18.30    6.60
  -2  10   0   13.80    6.90
  -2  10   0   11.00    5.40
   1 -10   0  285.27   18.90
   1 -10   0  268.87   18.10
  -1  10   0  263.27   20.20
  -1  10   0  290.57   20.80
   0 -10   0    8.90    7.10
   0 -10   0    9.90    4.60
   0 -10   0   12.70    5.70
   0  10   0    8.70    6.20
   0  10   0   14.20    5.40
  -1 -10   0  182.28   16.40
  -1 -10   0  180.48   15.30
   1  10   0  198.08   24.50
   1  10   0  189.58   20.80
  -2 -10   0   47.90   10.60
  -2 -10   0   38.20    8.80
  -2 -10   0   41.70    8.80
   2  10   0   35.00   11.10
  -3 -10   0   27.30   10.60
  -3 -10   0   46.20    9.90
  -3 -10   0   44.90   11.00
   3  10   0   25.80    8.80
  -4 -10   0    2.20    5.20
   4  10   0   21.40    8.60
 -11  11   0   57.39   17.50
 -11  11   0   97.19   14.30
 -10  11   0   98.99   12.70
 -10  11   0   91.89   16.40
  -9  11   0   28.10    8.50
  -9  11   0   39.90    7.80
   8 -11   0    7.30    5.50
  -8  11   0    8.90    3.70
  -8  11   0    0.30    4.70
   7 -11   0   33.30    7.80
  -7  11   0   21.80    7.90
   6 -11   0    4.00    5.50
   6 -11   0   15.90    7.00
  -6  11   0    7.00    5.20
   5 -11   0  192.58   15.30
   5 -11   0  222.88   16.90
  -5  11   0  211.88   24.50
   4 -11   0   26.30    7.30
   4 -11   0   20.50    8.70
  -4  11   0   26.80    9.80
   3 -11   0  207.48   18.40
   3 -11   0  195.88   15.40
  -3  11   0  247.18   27.00
  -3  11   0  268.07   37.10
   2 -11   0   39.20   11.70
   2 -11   0   36.30    9.30
  -2  11   0   38.10    9.10
  -2  11   0   43.60   11.40
   1 -11   0   55.19   11.40
   1 -11   0   32.70   10.40
  -1  11   0   42.40   10.60
  -1  11   0   38.90   10.70
   0 -11   0   16.50    8.10
   0 -11   0   14.20    7.70
   0  11   0   13.60    7.60
   0  11   0    4.30    4.80
  -1 -11   0   13.10    5.30
  -1 -11   0    5.90    7.70
  -1 -11   0    1.00    6.80
   1  11   0    6.30    6.20
  -2 -11   0   10.90    7.00
  -2 -11   0   -8.30    3.60
   2  11   0  -11.70    4.20
  -3 -11   0   45.50   10.90
  -3 -11   0   61.79   12.10
   3  11   0   26.70   11.90
  -9  12   0   31.00   10.40
   8 -12   0  102.09   19.20
  -8  12   0   76.39   15.50
   7 -12   0    7.40    4.60
  -7  12   0    3.90    5.70
   6 -12   0  295.87   19.70
   6 -12   0  230.98   18.30
  -6  12   0  278.97   23.30
   5 -12   0   34.40   10.30
   5 -12   0   38.30    9.20
  -5  12   0   18.90    7.80
   4 -12   0  110.89   14.40
  -4  12   0  143.29   20.70
   3 -12   0    3.30    5.30
  -3  12   0    6.30    6.50
   2 -12   0   47.00   10.90
   2 -12   0   70.09   14.00
  -2  12   0   60.79   13.40
  -2  12   0   50.69   12.30
   1 -12   0    8.30    7.20
  -1  12   0    0.30    5.60
  -1  12   0   10.50    6.90
   0 -12   0   22.40   10.60
   0  12   0    4.70    6.40
  -1 -12   0   19.80    8.20
  -1 -12   0   16.40    9.60
   1  12   0   30.60   11.90
   7 -13   0   93.29   13.90
  -7  13   0   55.09   13.20
   6 -13   0   14.20    8.70
  -6  13   0    8.70    7.50
   5 -13   0   18.40    7.90
  -5  13   0   17.90    7.70
   4 -13   0   28.00    8.90
  -4  13   0   29.30   10.10
   3 -13   0   -4.60    5.30
  -3  13   0   11.00    8.00
   2 -13   0   36.60   11.60
  -2  13   0   34.50   10.10
  -1  13  -1   -6.80    5.10
  -1  13  -1    2.30    5.00
   1 -13   1    5.40    8.40
  -2  13  -1   24.90    9.10
  -2  13  -1   24.40    8.80
   2 -13   1    9.20    8.60
  -3  13  -1   -5.00    4.70
   3 -13   1   15.70    7.80
  -4  13  -1   19.90    8.70
   4 -13   1    8.90    6.30
  -5  13  -1  149.29   22.30
   5 -13   1  120.39   16.20
  -6  13  -1   -0.90    5.90
   6 -13   1   11.20    7.90
   6 -13   1   16.40    7.20
  -7  13  -1   99.69   19.00
   7 -13   1  125.69   17.20
  -8  13  -1  103.69   17.40
   8 -13   1  121.29   15.40
  -2 -12   1   17.00    7.00
   1  12  -1   -1.40    7.30
  -1 -12   1   14.60    8.10
   0  12  -1   13.60    7.50
   0  12  -1   -3.50    4.00
   0 -12   1   15.40    8.30
  -1  12  -1   46.60   12.60
  -1  12  -1   21.90    8.00
   1 -12   1   43.50   12.30
   1 -12   1   29.50   10.30
  -2  12  -1   48.90   11.30
  -2  12  -1   18.90    9.50
   2 -12   1   44.50   11.50
   2 -12   1   43.00   10.70
  -3  12  -1   96.69   16.70
  -3  12  -1   65.89   13.20
   3 -12   1   81.19   12.00
   3 -12   1  104.99   16.30
  -4  12  -1  318.27   24.50
   4 -12   1  246.28   18.40
   4 -12   1  258.27   20.00
  -5  12  -1  140.29   21.30
   5 -12   1  112.59   14.60
   5 -12   1  161.78   20.30
  -6  12  -1  337.67   25.40
   6 -12   1  343.67   21.30
   6 -12   1  264.17   21.10
  -7  12  -1    8.80    6.80
   7 -12   1   23.00    6.60
  -8  12  -1   80.19   14.70
   8 -12   1   88.19   12.70
  -9  12  -1   30.60   10.40
 -10  12  -1   36.50   10.30
 -10  12  -1   49.60   10.60
   3  11  -1   26.80   10.20
  -3 -11   1   38.80    9.70
   2  11  -1   18.40    8.40
  -2 -11   1   13.70    6.30
  -2 -11   1   23.80    8.30
   1  11  -1   10.30    5.70
  -1 -11   1   16.80    6.70
  -1 -11   1    8.90    5.80
  -1 -11   1    3.70    4.30
   0  11  -1   75.69   14.80
   0  11  -1   90.89   15.00
   0 -11   1   80.89   12.90
   0 -11   1   79.59   13.50
  -1  11  -1   57.39   11.60
  -1  11  -1   42.80   10.60
   1 -11   1   50.59   12.00
   1 -11   1   53.29   12.00
   1 -11   1   47.30   10.90
  -2  11  -1  141.99   20.00
  -2  11  -1  150.28   20.50
   2 -11   1  109.79   14.70
   2 -11   1  137.29   18.30
   2 -11   1  140.69   18.10
  -3  11  -1  134.39   19.90
  -3  11  -1  105.09   15.40
   3 -11   1  169.58   20.40
   3 -11   1  117.79   14.90
   3 -11   1  159.68   18.90
  -4  11  -1  199.58   23.20
   4 -11   1  170.38   14.30
   4 -11   1  185.68   16.30
  -5  11  -1  129.59   18.20
   5 -11   1  152.08   13.10
   5 -11   1  170.18   14.70
  -6  11  -1  137.79   19.40
   6 -11   1  149.39   13.80
   6 -11   1  154.58   16.60
   7 -11   1   39.40    8.40
   7 -11   1   70.29   11.50
  -8  11  -1   33.90    9.80
   8 -11   1   26.20    6.30
  -9  11  -1   78.59   14.80
  -9  11  -1  107.19   13.10
 -10  11  -1   78.69   11.70
 -10  11  -1   52.09   11.90
 -11  11  -1  106.59   14.30
   5  10  -1   26.00   10.50
  -5 -10   1   37.40    9.40
   4  10  -1    2.00    6.80
  -4 -10   1   14.10    6.00
  -4 -10   1    5.60    5.20
   3  10  -1   21.90    8.30
  -3 -10   1   48.00    9.40
  -3 -10   1   26.40    7.30
   2  10  -1   -1.70    4.90
  -2 -10   1   13.40    5.60
  -2 -10   1    9.60    5.30
   1  10  -1  217.78   19.00
   1  10  -1  256.47   18.60
  -1 -10   1  233.08   16.20
  -1 -10   1  194.28   14.20
  -1 -10   1  190.28   15.80
  -1 -10   1  220.08   15.80
   0  10  -1   32.90    9.30
   0  10  -1   40.30   10.40
   0 -10   1   35.30    7.60
   0 -10   1   27.30    7.20
   0 -10   1   23.80    7.50
  -1  10  -1  254.57   20.30
  -1  10  -1  301.27   21.30
   1 -10   1  276.27   17.50
  -2  10  -1   10.90    6.30
  -2  10  -1   10.00    5.10
   2 -10   1   12.30    6.00
   2 -10   1    6.10    4.70
  -3  10  -1    1.70    3.60
  -3  10  -1   10.60    4.70
   3 -10   1   -0.60    3.80
   3 -10   1    8.20    4.30
  -4  10  -1   37.30    8.60
  -4  10  -1   40.30   10.80
   4 -10   1   34.80    7.90
   4 -10   1   39.20    7.90
   4 -10   1   21.30    6.50
  -5  10  -1   94.69   14.70
   5 -10   1  135.59   11.60
   5 -10   1  108.09   13.80
   5 -10   1  112.29   14.40
  -6  10  -1   25.90    8.20
   6 -10   1   33.00    7.50
   6 -10   1   33.40    7.40
  -7  10  -1   17.80    7.60
  -7  10  -1   28.90    5.60
   7 -10   1   27.50    6.90
   7 -10   1   33.70    7.20
  -8  10  -1   73.69   12.90
  -8  10  -1   88.49   11.80
   8 -10   1  105.19   12.60
  -9  10  -1   15.20    6.10
  -9  10  -1   12.60    5.30
  -9  10  -1    3.30    4.50
 -10  10  -1  228.68   16.50
 -10  10  -1  247.58   19.10
 -10  10  -1  248.28   20.00
 -11  10  -1   21.40    7.30
 -11  10  -1   57.19   11.30
 -12  10  -1  168.78   22.20
 -12  10  -1  183.58   15.80
  -6  -9   1   60.79   11.70
   5   9  -1    7.80    5.40
  -5  -9   1    8.50    4.90
   4   9  -1   83.49   15.60
  -4  -9   1   89.39   13.20
  -4  -9   1  110.49   14.00
   3   9  -1    7.20    5.60
  -3  -9   1    8.90    4.30
  -3  -9   1   15.00    5.50
  -3  -9   1    6.10    4.10
   2   9  -1  424.66   27.50
  -2  -9   1  431.86   22.70
  -2  -9   1  438.66   21.30
   1   9  -1   12.60    6.50
   1   9  -1   30.90    7.40
  -1  -9   1   27.60    6.80
  -1  -9   1   25.10    7.20
  -1  -9   1   25.20    6.00
   0   9  -1  188.48   15.90
   0  -9   1  190.98   14.10
   0  -9   1  198.68   13.40
   0  -9   1  230.88   14.10
  -1   9  -1   44.40   10.10
  -1   9  -1   44.20    9.70
   1  -9   1   54.09    8.90
   1  -9   1   69.59   10.80
  -2   9  -1    3.40    3.80
  -2   9  -1    6.00    5.00
   2  -9   1    2.90    2.80
   2  -9   1    3.60    3.70
  -3   9  -1    1.10    3.60
  -3   9  -1    6.40    3.90
   3  -9   1    7.70    4.30
   3  -9   1    4.10    3.50
  -4   9  -1    4.90    3.60
  -4   9  -1    4.00    4.20
   4  -9   1    1.10    3.90
   4  -9   1    6.60    3.90
  -5   9  -1   53.69   10.50
   5  -9   1   69.09    9.90
   5  -9   1   83.89   11.80
   5  -9   1   65.19   10.40
  -6   9  -1  351.86   18.90
  -6   9  -1  347.37   22.50
  -6   9  -1  371.96   17.20
   6  -9   1  353.36   18.80
   6  -9   1  354.36   18.70
   6  -9   1  354.96   19.00
  -7   9  -1   78.59   11.80
  -7   9  -1   75.49    9.70
  -7   9  -1   68.69   12.10
   7  -9   1   83.29   10.40
   7  -9   1   79.09   11.10
  -8   9  -1    4.30    4.80
  -8   9  -1   11.90    4.70
  -8   9  -1   17.40    6.50
   8  -9   1    6.70    4.00
  -9   9  -1   19.00    8.20
  -9   9  -1   16.90    6.70
  -9   9  -1   17.70    5.00
  -9   9  -1    9.50    5.80
 -10   9  -1   44.10    9.80
 -10   9  -1   40.80    8.70
 -10   9  -1   50.99   12.30
 -11   9  -1  281.97   20.90
 -11   9  -1  274.77   18.30
 -11   9  -1  284.67   21.80
 -12   9  -1   37.30   11.00
 -12   9  -1   46.60    9.70
  -7  -8   1  102.29   14.30
  -6  -8   1  120.49   15.70
   5   8  -1  358.26   26.60
  -5  -8   1  391.66   21.80
   4   8  -1   35.20   10.30
  -4  -8   1   30.90    7.20
   3   8  -1  283.87   21.40
  -3  -8   1  222.68   15.20
   2   8  -1    5.90    4.70
   2   8  -1   18.80    5.50
  -2  -8   1   15.60    4.80
  -2  -8   1   15.30    5.20
   1   8  -1  616.14   29.10
   1   8  -1  574.34   30.60
  -1  -8   1  606.44   26.40
  -1  -8   1  642.04   25.50
  -1  -8   1  636.44   24.20
   0   8  -1   11.60    5.30
   0   8  -1   18.40    6.20
   0  -8   1   16.80    5.10
   0  -8   1   23.00    5.30
   0  -8   1   13.30    4.40
  -1   8  -1  339.17   20.60
  -1   8  -1  362.86   20.90
   1  -8   1  334.87   16.90
   1  -8   1  349.47   17.50
  -2   8  -1   13.30    4.90
  -2   8  -1    5.30    4.60
   2  -8   1   13.00    4.30
   2  -8   1   14.30    4.60
   2  -8   1   12.00    4.50
  -3   8  -1  324.77   20.10
  -3   8  -1  326.27   18.70
   3  -8   1  306.67   17.70
   3  -8   1  340.77   17.40
   3  -8   1  311.07   16.20
  -4   8  -1    2.00    3.30
  -4   8  -1    3.70    1.40
  -4   8  -1   -3.30    2.20
   4  -8   1   -4.40    2.30
   4  -8   1    2.80    3.00
  -5   8  -1  466.95   19.10
  -5   8  -1  462.85   24.80
  -5   8  -1  448.96   21.70
  -5   8  -1  454.95   20.90
   5  -8   1  409.16   20.30
   5  -8   1  444.36   21.20
  -6   8  -1   83.79   11.60
  -6   8  -1   64.89   11.10
  -6   8  -1  100.89    8.50
  -6   8  -1   86.59    7.40
   6  -8   1  104.19   11.80
   6  -8   1   88.79   11.50
   6  -8   1  109.49   13.00
  -7   8  -1  672.03   26.80
  -7   8  -1  677.73   29.20
  -7   8  -1  672.93   29.30
  -7   8  -1  652.13   31.30
   7  -8   1  585.44   25.60
   7  -8   1  666.93   26.90
  -8   8  -1   83.19   10.90
  -8   8  -1   93.89   13.00
  -8   8  -1  109.79   14.40
  -8   8  -1  116.89   15.40
   8  -8   1  114.79   14.80
  -9   8  -1   38.30    9.80
  -9   8  -1   34.90    7.20
  -9   8  -1   42.10    8.80
  -9   8  -1   35.40    8.20
 -10   8  -1  124.69   18.30
 -10   8  -1  183.08   21.20
 -10   8  -1  117.69   13.70
 -11   8  -1   38.10   10.20
 -11   8  -1   35.20    8.50
 -12   8  -1  112.59   15.50
 -12   8  -1  115.19   19.60
  -8  -7   1   49.90   10.10
  -7  -7   1  182.18   14.80
   6   7  -1  204.18   25.20
  -6  -7   1  194.48   14.60
   5   7  -1   33.60    9.60
   4   7  -1  192.38   23.00
  -4  -7   1  197.58   13.60
   3   7  -1   87.49   14.30
  -3  -7   1   78.69   10.10
   2   7  -1  346.97   18.50
   2   7  -1  354.76   22.00
  -2  -7   1  330.77   17.20
   1   7  -1  133.79   11.10
   1   7  -1  141.29   16.50
  -1  -7   1  121.59    9.30
  -1  -7   1  127.09    8.10
  -1  -7   1  134.49    9.00
   0   7  -1 1792.52   59.89
   0   7  -1 1771.82   60.79
   0  -7   1 1720.93   53.39
   0  -7   1 1727.13   54.29
   0  -7   1 1595.94   55.99
   0  -7   1 1657.63   55.59
  -1   7  -1   12.00    4.50
  -1   7  -1   17.00    5.70
   1  -7   1   16.50    4.70
   1  -7   1   11.10    4.30
   1  -7   1    5.80    3.60
   1  -7   1   12.00    3.70
  -2   7  -1   57.29    9.20
  -2   7  -1   57.29    9.00
   2  -7   1   40.30    6.80
   2  -7   1   61.09    8.40
  -3   7  -1    4.60    3.50
  -3   7  -1    7.10    2.30
  -3   7  -1    6.40    3.30
   3  -7   1    7.30    3.60
   3  -7   1    2.80    3.10
   3  -7   1    5.10    3.50
   3  -7   1    5.10    2.50
  -4   7  -1  393.16   16.40
  -4   7  -1  385.26   15.70
  -4   7  -1  380.86   20.90
  -4   7  -1  396.66   18.60
  -4   7  -1  389.16   18.70
   4  -7   1  384.96   17.50
   4  -7   1  363.76   19.00
   4  -7   1  321.27   20.00
   4  -7   1  361.86   17.80
  -5   7  -1   21.20    4.50
  -5   7  -1   20.00    5.60
  -5   7  -1   14.30    4.10
  -5   7  -1   19.60    6.10
  -5   7  -1   18.60    4.50
   5  -7   1   15.60    4.90
   5  -7   1   18.10    4.90
   5  -7   1   11.50    4.00
  -6   7  -1  700.13   29.10
  -6   7  -1  679.83   32.60
  -6   7  -1  734.33   31.50
  -6   7  -1  693.13   29.50
  -6   7  -1  695.03   28.70
  -6   7  -1  689.33   26.70
   6  -7   1  690.13   27.30
   6  -7   1  684.53   26.60
   6  -7   1  669.13   27.00
  -7   7  -1   71.59   11.80
  -7   7  -1   44.10    7.80
  -7   7  -1   49.90    9.50
  -7   7  -1   41.40    7.90
  -7   7  -1   59.29    8.40
  -7   7  -1   51.99    9.20
   7  -7   1   62.59    8.00
   7  -7   1   56.69    9.40
  -8   7  -1  155.18   16.30
  -8   7  -1  133.49   12.70
  -8   7  -1  145.49   12.50
  -8   7  -1  135.09   10.70
  -9   7  -1   33.80    9.70
  -9   7  -1   28.60    6.50
  -9   7  -1   23.20    6.50
  -9   7  -1   28.40    6.90
 -10   7  -1    0.60    8.30
 -10   7  -1    9.40    4.60
 -10   7  -1   -8.30    2.30
 -11   7  -1  109.59   18.60
 -11   7  -1  106.59   16.60
 -11   7  -1   92.49   12.60
 -12   7  -1   46.20   10.90
 -12   7  -1   49.10   12.00
 -13   7  -1  119.19   19.10
 -13   7  -1  127.79   17.30
  -9  -6   1    7.00    4.20
  -8  -6   1  249.68   16.90
  -7  -6   1    0.70    2.60
   6   6  -1  106.19   17.30
  -6  -6   1   95.19   11.80
   5   6  -1    3.00    3.90
  -5  -6   1    2.70    3.10
   4   6  -1  160.38   19.60
  -4  -6   1  175.88   11.50
   3   6  -1   24.60    7.10
  -3  -6   1   26.40    5.10
   2   6  -1  230.88   16.30
   2   6  -1  226.38   13.20
  -2  -6   1  209.58   12.10
  -2  -6   1  230.38   12.30
   1   6  -1 1588.24   52.49
   1   6  -1 1530.15   54.69
  -1  -6   1 1573.24   49.90
  -1  -6   1 1470.45   49.40
  -1  -6   1 1497.15   49.40
   0   6  -1  317.27   17.90
   0   6  -1  345.37   17.60
   0  -6   1  312.37   14.00
   0  -6   1  319.87   13.30
   0  -6   1  310.07   15.20
   0  -6   1  330.27   15.40
   0  -6   1  322.07   15.20
  -1   6  -1 2367.36   73.69
  -1   6  -1 2323.07   68.39
  -1   6  -1 2403.56   74.39
  -1   6  -1 2212.78   67.89
   1  -6   1 2251.37   71.19
   1  -6   1 2419.96   71.59
   1  -6   1 2237.18   69.19
   1  -6   1 2229.48   68.59
  -2   6  -1   23.20    4.30
  -2   6  -1   24.80    5.70
  -2   6  -1   19.80    5.30
  -2   6  -1   24.40    4.80
   2  -6   1   16.40    4.20
   2  -6   1   19.90    4.90
   2  -6   1   21.00    4.60
  -3   6  -1   83.19    7.00
  -3   6  -1   83.79    5.80
  -3   6  -1   87.09    6.90
  -3   6  -1   86.09    9.70
  -3   6  -1   90.19    7.80
  -3   6  -1   79.89    5.60
  -3   6  -1  115.09   12.50
   3  -6   1   84.79    7.40
   3  -6   1   90.39    7.40
   3  -6   1   75.29   10.20
   3  -6   1   95.39    8.00
  -4   6  -1   15.00    3.70
  -4   6  -1   15.80    4.10
  -4   6  -1   19.00    5.10
  -4   6  -1   16.40    4.00
  -4   6  -1   16.10    5.00
  -4   6  -1   18.30    4.50
   4  -6   1    8.30    3.90
   4  -6   1   13.00    4.00
   4  -6   1   11.30    3.70
   4  -6   1   18.10    4.70
  -5   6  -1  799.32   32.10
  -5   6  -1  775.52   30.20
  -5   6  -1  809.12   28.30
  -5   6  -1  741.93   33.30
  -5   6  -1  778.02   29.90
  -5   6  -1  786.02   29.40
  -5   6  -1  808.42   30.90
  -5   6  -1  778.72   30.70
   5  -6   1  799.72   28.50
   5  -6   1  741.73   28.60
   5  -6   1  785.82   33.70
  -6   6  -1   20.00    6.10
  -6   6  -1   11.60    3.70
  -6   6  -1   12.90    3.90
  -6   6  -1   13.10    5.40
  -6   6  -1    8.60    3.80
  -6   6  -1   17.40    5.00
  -6   6  -1    7.50    2.80
  -6   6  -1   13.80    3.70
   6  -6   1    9.00    3.00
   6  -6   1    9.20    3.50
  -7   6  -1  145.09   11.80
  -7   6  -1  142.69   10.00
  -7   6  -1  149.09   13.50
  -7   6  -1  140.39   11.50
  -7   6  -1  143.19   12.10
  -7   6  -1  164.58   12.00
  -7   6  -1  148.79   11.40
   7  -6   1  130.79    8.60
  -8   6  -1   13.10    4.40
  -8   6  -1   15.80    5.90
  -8   6  -1   16.20    4.80
  -8   6  -1   20.20    5.10
  -8   6  -1   16.30    5.20
  -9   6  -1   43.30    8.80
  -9   6  -1   36.70    7.80
  -9   6  -1   75.89   10.90
  -9   6  -1   73.49   12.60
 -10   6  -1   25.60    8.00
 -10   6  -1   26.50    9.60
 -10   6  -1   39.80    8.70
 -10   6  -1   21.90    5.70
 -11   6  -1   60.59   12.60
 -11   6  -1   59.59   13.10
 -11   6  -1   79.89   12.90
 -11   6  -1   66.79   10.70
 -12   6  -1  154.18   17.70
 -12   6  -1  136.69   20.90
 -12   6  -1  131.29   17.20
 -12   6  -1  129.59   19.90
 -13   6  -1   47.70   11.40
 -13   6  -1   61.49   12.40
 -13   6  -1   37.80   11.90
 -10  -5   1    8.10    5.30
  -9  -5   1    3.80    3.20
  -8  -5   1    8.40    3.90
  -7  -5   1   47.10    8.60
   6   5  -1    8.70    6.30
  -6  -5   1    7.00    3.40
   5   5  -1    8.20    4.50
  -5  -5   1    7.50    3.50
   4   5  -1    2.90    3.10
  -4  -5   1    6.50    3.00
   3   5  -1  689.63   26.00
   3   5  -1  649.34   30.50
  -3  -5   1  645.04   24.70
  -3  -5   1  698.33   25.30
   2   5  -1  213.78   11.80
  -2  -5   1  192.38   10.20
  -2  -5   1  209.48   10.80
  -2  -5   1  208.98   10.70
   1   5  -1 1655.93   52.19
   1   5  -1 1600.44   54.29
  -1  -5   1 1515.25   49.10
  -1  -5   1 1561.44   49.10
  -1  -5   1 1597.54   49.40
   0   5  -1 1976.10   62.99
   0   5  -1 2017.90   63.99
   0  -5   1 1925.21   60.09
   0  -5   1 1960.60   60.39
   0  -5   1 2035.50   60.19
  -1   5  -1  346.17   13.80
  -1   5  -1  331.87   16.50
  -1   5  -1  356.96   17.00
  -1   5  -1  360.16   14.00
   1  -5   1  351.16   13.90
   1  -5   1  348.17   15.40
   1  -5   1  325.57   14.20
   1  -5   1  365.46   15.50
  -2   5  -1  879.91   28.20
  -2   5  -1  923.91   31.10
  -2   5  -1  935.91   33.90
  -2   5  -1  929.91   32.60
   2  -5   1  944.31   32.10
   2  -5   1  923.81   30.20
   2  -5   1  913.81   33.80
   2  -5   1  891.41   30.80
  -3   5  -1    9.70    2.90
  -3   5  -1   13.80    4.30
  -3   5  -1   12.30    3.00
  -3   5  -1    8.10    3.70
  -3   5  -1    9.00    3.10
  -3   5  -1   12.50    3.70
   3  -5   1   10.80    3.30
   3  -5   1    6.50    3.20
   3  -5   1   11.90    3.90
   3  -5   1   12.20    3.70
  -4   5  -1  215.48   12.30
  -4   5  -1  235.68   12.10
  -4   5  -1  241.68   14.70
  -4   5  -1  235.98   11.20
  -4   5  -1  222.78   12.40
  -4   5  -1  218.48   11.70
  -4   5  -1  222.08   13.10
   4  -5   1  208.18   11.50
   4  -5   1  211.58   14.10
   4  -5   1  214.58   12.30
  -5   5  -1  264.17   14.50
  -5   5  -1  252.67   16.20
  -5   5  -1  255.57   13.10
  -5   5  -1  259.87   12.70
  -5   5  -1  259.07   14.20
  -5   5  -1  257.97   13.80
  -5   5  -1  241.98   13.90
   5  -5   1  247.48   15.50
   5  -5   1  290.77   12.90
   5  -5   1  246.28   12.50
   5  -5   1  291.17   14.70
  -6   5  -1  545.45   21.50
  -6   5  -1  533.35   23.50
  -6   5  -1  539.15   22.10
  -6   5  -1  556.94   24.50
  -6   5  -1  508.65   25.90
  -6   5  -1  513.35   23.10
  -6   5  -1  544.05   23.40
  -7   5  -1   78.99    9.90
  -7   5  -1   75.59    9.90
  -7   5  -1   76.09    9.00
  -7   5  -1   93.29   11.80
  -7   5  -1   66.39   10.40
  -7   5  -1   53.29    8.00
  -7   5  -1   87.49    9.50
  -7   5  -1   99.49   13.20
  -8   5  -1   -1.90    2.30
  -8   5  -1    4.90    5.10
  -8   5  -1    9.50    3.50
  -8   5  -1    7.70    3.50
  -8   5  -1   12.50    3.80
  -9   5  -1   41.40    9.90
  -9   5  -1   47.00    9.60
  -9   5  -1   50.49    8.70
  -9   5  -1   57.99    8.50
 -10   5  -1  371.86   22.10
 -10   5  -1  414.76   22.40
 -10   5  -1  363.86   19.20
 -10   5  -1  316.27   22.40
 -11   5  -1   84.59   15.50
 -11   5  -1   77.09   11.50
 -11   5  -1   72.69   13.70
 -12   5  -1  276.47   20.90
 -12   5  -1  322.87   24.10
 -12   5  -1  301.57   24.40
 -13   5  -1   21.20   10.00
 -13   5  -1   28.50    8.70
 -13   5  -1   16.00    7.50
 -10  -4   1    6.70    3.50
  -9  -4   1   61.39    9.60
  -8  -4   1   34.50    7.00
  -7  -4   1   68.29    9.50
   6   4  -1  350.06   22.60
  -6  -4   1  383.86   18.90
  -6  -4   1  376.86   17.90
   5   4  -1  395.06   23.10
  -5  -4   1  405.86   18.00
  -5  -4   1  357.16   17.00
   4   4  -1   98.69    6.80
   4   4  -1   88.69   12.30
  -4  -4   1  110.49    7.60
  -4  -4   1   96.19    6.60
  -4  -4   1  105.59    7.40
   3   4  -1  596.64   27.30
   3   4  -1  635.74   23.10
  -3  -4   1  647.14   22.40
  -3  -4   1  636.44   21.80
  -3  -4   1  585.74   21.20
  -3  -4   1  608.14   21.30
   2   4  -1 2144.69   65.49
   2   4  -1 2132.39   69.59
  -2  -4   1 2263.07   63.29
  -2  -4   1 2108.19   63.09
  -2  -4   1 2142.89   63.89
   1   4  -1 1910.31   60.29
   1   4  -1 1856.51   57.79
  -1  -4   1 1794.62   55.09
  -1  -4   1 1868.91   55.19
  -1  -4   1 1924.71   55.59
   0   4  -1  652.23   24.40
   0   4  -1  675.63   25.40
   0  -4   1  678.03   22.50
   0  -4   1  657.93   22.40
   0  -4   1  633.14   22.30
  -1   4  -1 3373.16   98.79
  -1   4  -1 3460.85   96.09
  -1   4  -1 3408.46   99.09
  -1   4  -1 3454.05   96.09
   1  -4   1 3292.27   96.99
   1  -4   1 3410.16   97.19
   1  -4   1 3186.08   95.69
  -2   4  -1    3.00    2.30
  -2   4  -1    5.20    2.30
  -2   4  -1    7.20    2.90
  -2   4  -1    7.10    2.70
  -2   4  -1    5.60    2.30
   2  -4   1    3.30    2.50
   2  -4   1    6.80    3.00
   2  -4   1    1.60    1.70
   2  -4   1    3.70    2.60
  -3   4  -1  114.29    7.60
  -3   4  -1  110.79    7.70
  -3   4  -1  133.79    9.50
  -3   4  -1  121.09    8.40
  -3   4  -1  109.99    7.20
  -3   4  -1  109.49    6.60
   3  -4   1  126.79    8.00
   3  -4   1  118.09    7.50
   3  -4   1  116.59    9.10
   3  -4   1  119.09    7.50
  -4   4  -1   59.29    8.10
  -4   4  -1   51.69    7.10
  -4   4  -1   43.50    6.30
  -4   4  -1   47.60    6.20
  -4   4  -1   56.19    7.00
  -4   4  -1   48.50    8.30
   4  -4   1   42.20    6.60
   4  -4   1   41.20    5.80
   4  -4   1   54.09    7.00
   4  -4   1   45.40    6.00
  -5   4  -1    7.70    4.00
  -5   4  -1    7.60    3.00
  -5   4  -1    5.90    2.50
  -5   4  -1    4.30    2.70
  -5   4  -1    2.30    2.50
  -5   4  -1    4.00    3.80
  -5   4  -1    8.10    3.20
  -5   4  -1    2.90    2.50
   5  -4   1    8.40    3.00
   5  -4   1    5.50    2.70
   5  -4   1    9.10    3.10
   5  -4   1   11.90    4.20
  -6   4  -1  348.37   17.20
  -6   4  -1  338.87   16.00
  -6   4  -1  349.37   17.30
  -6   4  -1  362.06   15.70
  -6   4  -1  355.16   20.10
  -6   4  -1  357.66   18.40
  -6   4  -1  359.96   16.80
  -6   4  -1  355.16   17.30
   6  -4   1  332.77   18.30
  -7   4  -1  416.06   17.90
  -7   4  -1  417.96   19.30
  -7   4  -1  385.86   22.10
  -7   4  -1  376.96   18.90
  -7   4  -1  394.46   19.80
  -7   4  -1  417.66   17.90
  -7   4  -1  407.06   21.40
  -8   4  -1   18.70    6.40
  -8   4  -1   29.50    6.60
  -8   4  -1   16.80    5.50
  -8   4  -1   15.50    6.10
  -8   4  -1   29.40    5.70
  -9   4  -1   52.49    9.60
  -9   4  -1   51.89    8.10
  -9   4  -1   51.49   10.60
  -9   4  -1   63.89   11.30
 -10   4  -1    0.70    2.90
 -10   4  -1   -0.20    3.50
 -10   4  -1    0.30    3.00
 -10   4  -1    2.30    6.20
 -11   4  -1  227.48   22.50
 -11   4  -1  245.38   27.10
 -11   4  -1  234.08   20.40
 -11   4  -1  234.58   15.60
 -12   4  -1    4.20    5.50
 -12   4  -1    4.90    5.70
 -12   4  -1    4.90    8.60
 -12   4  -1    9.10    5.20
 -13   4  -1   89.49   15.40
 -13   4  -1   78.89   16.40
 -13   4  -1   82.29   13.20
 -11  -3   1   37.90    8.30
 -10  -3   1    9.70    4.10
  -9  -3   1   69.09   11.90
  -9  -3   1   64.49    9.90
  -8  -3   1    9.10    4.50
  -8  -3   1    1.60    3.10
  -7  -3   1  349.27   19.30
  -7  -3   1  348.57   17.30
  -6  -3   1   89.49   11.20
  -6  -3   1  101.29   10.50
   5   3  -1  269.87   17.40
  -5  -3   1  255.37   11.70
  -5  -3   1  293.07   14.70
  -5  -3   1  278.47   12.90
   4   3  -1  699.73   29.60
   4   3  -1  646.64   22.90
  -4  -3   1  712.03   24.00
  -4  -3   1  702.83   22.40
  -4  -3   1  676.73   22.30
  -4  -3   1  642.44   24.80
   3   3  -1 1632.94   55.49
   3   3  -1 1669.63   50.39
  -3  -3   1 1648.04   49.70
  -3  -3   1 1694.73   50.69
   2   3  -1  591.94   23.80
   2   3  -1  584.84   20.80
  -2  -3   1  580.04   19.40
   1   3  -1 7301.37  204.48
  -1  -3   1 7128.49  199.18
  -1  -3   1 7297.17  199.28
   0   3  -1 3115.19   89.09
   0   3  -1 2823.52   87.89
   0  -3   1 3193.18   86.09
   0  -3   1 3048.09   85.89
  -1   3  -1 1191.78   38.60
  -1   3  -1 1273.17   37.00
  -1   3  -1 1204.48   36.80
   1  -3   1 1240.48   37.40
  -2   3  -1   34.70    5.40
  -2   3  -1   45.30    5.60
  -2   3  -1   43.60    5.60
  -2   3  -1   41.60    4.90
   2  -3   1   36.10    4.60
   2  -3   1   46.20    5.10
  -3   3  -1   38.50    5.80
  -3   3  -1   38.60    5.90
  -3   3  -1   37.20    5.30
  -3   3  -1   44.90    4.90
  -3   3  -1   44.80    5.90
   3  -3   1   40.80    5.50
   3  -3   1   43.50    5.50
   3  -3   1   25.90    4.70
   3  -3   1   41.70    4.80
  -4   3  -1  799.02   27.40
  -4   3  -1  784.32   26.90
  -4   3  -1  758.02   26.30
  -4   3  -1  761.22   29.60
  -4   3  -1  713.83   26.50
  -4   3  -1  786.32   28.10
  -4   3  -1  760.62   25.50
   4  -3   1  774.42   26.80
   4  -3   1  752.62   28.70
   4  -3   1  748.93   25.20
  -5   3  -1  682.43   23.50
  -5   3  -1  656.23   25.00
  -5   3  -1  667.63   23.70
  -5   3  -1  650.83   27.70
  -5   3  -1  645.74   26.30
  -5   3  -1  682.73   25.40
  -5   3  -1  661.03   24.90
  -5   3  -1  632.54   24.60
   5  -3   1  670.73   24.30
   5  -3   1  655.93   26.60
  -6   3  -1 1537.15   50.09
  -6   3  -1 1483.05   47.50
  -6   3  -1 1429.76   48.80
  -6   3  -1 1480.05   47.10
  -6   3  -1 1584.74   53.99
  -6   3  -1 1566.54   50.49
  -6   3  -1 1520.45   52.29
  -6   3  -1 1468.25   49.90
   6  -3   1 1545.25   51.79
  -7   3  -1   58.29    8.80
  -7   3  -1   62.79   11.30
  -7   3  -1   56.09    8.80
  -7   3  -1   50.39    7.80
  -7   3  -1   62.19    9.10
  -7   3  -1   53.59    9.40
  -7   3  -1   55.89    7.90
  -7   3  -1   64.19    7.70
  -8   3  -1   29.30    6.70
  -8   3  -1   33.40    5.90
  -8   3  -1   19.80    5.90
  -8   3  -1   26.90    6.70
  -8   3  -1   33.60    7.50
  -9   3  -1   28.10    8.50
  -9   3  -1   37.30    8.10
  -9   3  -1   32.80    6.60
  -9   3  -1   27.40    6.50
 -10   3  -1  152.78   16.80
 -10   3  -1  164.78   11.70
 -10   3  -1  166.88   14.30
 -10   3  -1  131.69   17.90
 -11   3  -1   41.40    8.30
 -11   3  -1   35.20   10.70
 -11   3  -1   31.60    9.80
 -12   3  -1  330.47   23.60
 -12   3  -1  315.97   24.90
 -12   3  -1  311.97   20.90
 -12   3  -1  296.17   18.80
 -13   3  -1   13.60    7.50
 -13   3  -1    9.70    7.50
 -13   3  -1   53.09    9.90
 -11  -2   1   80.19   14.10
 -11  -2   1   79.59   12.10
 -10  -2   1   43.80    8.50
 -10  -2   1   41.70   10.40
  -9  -2   1   24.00    6.00
  -9  -2   1   40.50   10.20
  -8  -2   1  119.19   15.10
  -8  -2   1  119.89    9.90
  -7  -2   1    3.50    3.50
  -7  -2   1    2.20    2.10
  -6  -2   1  208.08   11.40
  -6  -2   1  218.88   10.60
  -6  -2   1  217.58   13.50
   5   2  -1   10.40    4.20
  -5  -2   1    8.40    2.00
  -5  -2   1   10.10    3.10
  -5  -2   1   15.00    4.30
   4   2  -1  112.39    5.90
   4   2  -1  119.39    9.70
  -4  -2   1  116.19    6.80
  -4  -2   1  114.59    8.10
   3   2  -1  484.65   20.50
   3   2  -1  508.65   16.70
  -3  -2   1  465.35   18.00
  -3  -2   1  475.75   16.40
   2   2  -1 1194.38   39.20
   2   2  -1 1202.18   36.30
   1   2  -1  174.88    7.80
   0   2  -1   53.19    4.90
   0  -2   1   36.90    2.40
   0  -2   1   43.70    2.50
  -1   2  -1 7912.81  215.78
  -1   2  -1 8107.99  216.38
  -1   2  -1 7639.64  214.88
  -1   2  -1 7809.02  215.98
   1  -2   1 7878.81  216.38
   1  -2   1 7553.74  214.58
   1  -2   1 7737.13  215.08
  -2   2  -1    2.40    2.20
  -2   2  -1    0.40    1.50
  -2   2  -1   -1.20    0.50
  -2   2  -1   -1.30    2.20
   2  -2   1    2.10    1.80
   2  -2   1    0.60    1.90
  -3   2  -1 1109.49   36.10
  -3   2  -1 1099.19   34.90
  -3   2  -1 1040.30   33.50
  -3   2  -1  977.50   33.70
  -3   2  -1 1074.29   32.90
   3  -2   1 1078.39   35.60
   3  -2   1 1059.89   32.60
   3  -2   1 1103.79   33.80
  -4   2  -1  821.72   26.60
  -4   2  -1  814.62   27.90
  -4   2  -1  852.21   27.70
  -4   2  -1  811.02   29.80
  -4   2  -1  809.72   30.60
  -4   2  -1  809.02   28.50
  -4   2  -1  843.82   28.80
  -4   2  -1  853.91   29.50
   4  -2   1  891.31   30.60
   4  -2   1  854.01   28.00
  -5   2  -1 1462.15   49.80
  -5   2  -1 1433.46   47.00
  -5   2  -1 1433.86   46.20
  -5   2  -1 1463.85   47.10
  -5   2  -1 1430.76   44.70
  -5   2  -1 1488.35   43.80
  -5   2  -1 1463.85   49.10
  -5   2  -1 1458.45   48.10
   5  -2   1 1474.35   45.30
   5  -2   1 1502.25   48.60
  -6   2  -1  258.47   13.70
  -6   2  -1  252.87   15.40
  -6   2  -1  260.47   10.50
  -6   2  -1  270.77   15.50
  -6   2  -1  253.07   11.80
  -6   2  -1  249.38   13.60
  -6   2  -1  250.77   13.60
   6  -2   1  263.07   12.00
  -7   2  -1   90.29   10.60
  -7   2  -1   77.79    6.30
  -7   2  -1   85.79   12.00
  -7   2  -1   86.59   10.70
  -7   2  -1   91.89   10.40
  -8   2  -1    0.90    2.60
  -8   2  -1   -2.60    2.40
  -8   2  -1    1.60    2.60
  -8   2  -1    0.40    4.90
  -9   2  -1   58.19    7.80
  -9   2  -1   25.40    7.50
  -9   2  -1   50.99    8.50
  -9   2  -1   51.09   10.50
  -9   2  -1   53.69   10.40
 -10   2  -1    2.90    3.30
 -10   2  -1   14.60    6.10
 -10   2  -1    5.80    6.50
 -10   2  -1    1.40    4.30
 -11   2  -1   73.09   12.10
 -11   2  -1  130.29   14.20
 -11   2  -1  125.19   16.80
 -11   2  -1   83.79   15.80
 -12   2  -1   11.00    5.30
 -12   2  -1   17.60    6.50
 -12   2  -1    9.10    7.30
 -12   2  -1   15.20    9.40
 -12  -1   1  139.19   17.10
 -12  -1   1  131.29   19.60
 -11  -1   1  113.19   14.50
 -11  -1   1   96.09   16.30
 -10  -1   1   62.99   12.90
 -10  -1   1   66.29   10.20
  -9  -1   1    6.10    3.70
  -9  -1   1    2.90    4.40
  -8  -1   1  110.59   14.40
  -8  -1   1   88.99   10.70
  -7  -1   1  189.58   13.30
  -7  -1   1  140.89    9.70
  -6  -1   1   11.60    3.00
  -6  -1   1    6.10    3.60
  -6  -1   1    4.40    2.00
  -5  -1   1  171.58    7.90
  -5  -1   1  172.18    9.00
   4   1  -1   38.30    3.00
   4   1  -1   53.39    7.50
  -4  -1   1   44.10    4.80
  -4  -1   1   36.80    6.00
   3   1  -1  386.36   12.90
   3   1  -1  377.56   15.70
  -3  -1   1  374.46   15.90
  -3  -1   1  350.06   14.70
   2   1  -1    1.40    1.20
   1   1  -1 8792.62  243.98
   0   1  -1  160.48    6.30
  -1   1  -1 2935.51   81.79
  -1   1  -1 2938.71   82.99
  -1   1  -1 2947.41   81.69
  -1   1  -1 2941.31   81.99
   1  -1   1 2935.01   81.69
   1  -1   1 2884.71   81.99
  -2   1  -1 5445.16  147.29
  -2   1  -1 5359.96  149.99
  -2   1  -1 5295.57  148.19
  -2   1  -1 5341.27  147.89
  -2   1  -1 5378.56  149.69
   2  -1   1 5332.27  149.49
   2  -1   1 5253.47  147.89
   2  -1   1 5136.29  147.19
  -3   1  -1 7596.44  199.88
  -3   1  -1 7219.98  203.88
  -3   1  -1 7180.98  203.08
  -3   1  -1 7239.88  201.98
  -3   1  -1 7006.50  200.98
   3  -1   1 7259.67  201.28
  -4   1  -1  571.44   21.10
  -4   1  -1  558.94   20.20
  -4   1  -1  590.44   23.20
  -4   1  -1  602.44   22.90
  -4   1  -1  565.44   21.10
   4  -1   1  598.94   20.10
  -5   1  -1 1367.66   43.20
  -5   1  -1 1326.67   45.20
  -5   1  -1 1359.36   45.90
  -5   1  -1 1357.56   43.30
  -5   1  -1 1264.27   41.60
  -5   1  -1 1276.07   40.40
   5  -1   1 1329.67   40.20
  -6   1  -1  501.35   20.40
  -6   1  -1  546.05   24.50
  -6   1  -1  510.95   19.00
  -6   1  -1  529.85   23.70
  -6   1  -1  503.35   21.50
  -6   1  -1  534.35   21.70
  -7   1  -1   14.40    4.30
  -7   1  -1    6.30    4.40
  -7   1  -1    9.50    4.40
  -7   1  -1    5.90    2.60
  -8   1  -1  122.09   15.50
  -8   1  -1  121.79   12.80
  -8   1  -1  116.69    8.00
  -8   1  -1  124.99   10.40
  -9   1  -1   19.20    5.80
  -9   1  -1    8.70    5.30
  -9   1  -1   25.10    7.00
  -9   1  -1   17.80    4.70
 -10   1  -1    4.60    5.20
 -10   1  -1   -1.00    3.30
 -10   1  -1   15.40    6.70
 -11   1  -1   12.40    5.90
 -11   1  -1   -5.30    4.50
 -11   1  -1   -5.30    7.70
 -12   1  -1   92.99   15.30
 -12   1  -1   78.69   15.60
 -12   0   1   22.30    9.90
 -12   0   1   54.89   11.40
 -11   0   1   25.10    9.90
 -11   0   1   23.60    6.70
 -10   0   1   72.59   13.40
 -10   0   1   65.59   10.30
  -9   0   1    1.30    3.30
  -9   0   1    6.30    3.50
  -8   0   1  101.49   13.50
  -8   0   1  101.39   11.50
  -7   0   1    3.00    3.40
  -7   0   1    5.10    2.30
  -7   0   1    6.10    3.10
  -6   0   1  600.94   22.70
  -6   0   1  602.94   21.80
  -6   0   1  619.24   26.20
  -6   0   1  604.84   24.70
  -5   0   1    2.00    2.50
  -5   0   1    0.90    2.10
  -5   0   1    2.80    1.70
  -5   0   1    2.10    2.20
  -4   0   1 1195.88   39.60
  -4   0   1 1183.68   35.30
  -4   0   1 1229.88   36.70
  -3   0   1    7.50    3.00
   2   0  -1 1077.59   31.70
   1   0  -1    2.80    2.00
   0   0  -1 7979.20  210.08
   0   0  -1 6968.80  207.78
   0   0   1 7483.05  207.48
   0   0   1 7703.13  208.58
  -1   0  -1  144.39    6.20
  -1   0  -1  152.28    6.40
   1   0   1  158.98    6.40
   1   0   1  153.98    6.00
  -2   0  -1  297.37   10.80
  -2   0  -1  286.97   11.10
  -2   0  -1  295.87   11.80
   2   0   1  289.67   10.80
  -3   0  -1  448.46   16.30
  -3   0  -1  447.26   17.40
  -3   0  -1  423.16   15.20
   3   0   1  434.66   15.10
  -4   0  -1 1692.53   51.49
  -4   0  -1 1683.63   51.69
  -4   0  -1 1678.23   53.29
   4   0   1 1655.83   49.00
  -5   0  -1    8.30    2.60
  -5   0  -1   12.20    3.90
  -5   0  -1    5.10    3.20
  -5   0  -1    3.90    2.60
  -6   0  -1   98.69    8.00
  -6   0  -1  109.79   12.40
  -6   0  -1  105.49    8.30
  -6   0  -1   90.39    6.20
  -6   0  -1   93.09   12.60
  -6   0  -1   95.29    7.90
  -7   0  -1  318.07   19.30
  -7   0  -1  350.26   16.70
  -7   0  -1  378.66   18.30
  -7   0  -1  366.66   15.10
  -8   0  -1   13.70    4.20
  -8   0  -1   21.50    5.90
  -8   0  -1   10.00    5.30
  -9   0  -1   69.59   10.70
  -9   0  -1   69.39   10.90
  -9   0  -1   58.49   11.40
 -10   0  -1  120.69   15.20
 -10   0  -1  131.79   16.30
 -10   0  -1  126.49   18.90
 -11   0  -1   23.70    7.20
 -11   0  -1   24.90    9.70
 -11   0  -1   22.70    9.30
 -12   0  -1   76.29   13.30
 -12   0  -1   64.19   13.80
 -12   1   1   84.99   13.30
 -12   1   1  137.59   21.80
 -11   1   1   15.00   10.90
 -11   1   1   15.70    7.90
 -11   1   1   16.40    6.60
 -10   1   1   40.70    7.90
 -10   1   1   41.60   10.00
  -9   1   1   96.29   11.50
  -9   1   1  106.99   15.70
  -8   1   1  161.68   10.80
  -8   1   1  144.09   16.10
  -7   1   1  349.37   16.00
  -7   1   1  344.57   16.40
  -7   1   1  370.96   19.90
  -6   1   1    8.50    2.20
  -6   1   1    4.00    2.30
  -6   1   1    8.70    2.60
  -6   1   1    3.50    2.80
  -6   1   1    8.20    3.30
  -5   1   1  320.57   15.00
  -5   1   1  319.67   15.90
  -5   1   1  311.37   12.90
  -5   1   1  313.37   13.40
  -4   1   1   23.90    3.40
  -4   1   1   25.80    4.40
  -4   1   1   26.20    5.00
  -4   1   1   20.70    3.70
   3  -1  -1  707.83   24.90
  -3   1   1  853.01   25.10
  -3   1   1  858.31   26.70
  -3   1   1  822.22   27.30
   2  -1  -1 1165.98   35.40
  -2   1   1 1167.28   34.70
  -2   1   1 1223.18   36.20
   1  -1  -1 2595.14   73.39
   1  -1  -1 2684.23   74.99
  -1   1   1 2588.04   73.79
  -1   1   1 2686.53   74.29
   0  -1  -1  581.04   18.80
   0   1   1  626.64   19.30
   0   1   1  622.44   18.90
   0   1   1  607.54   19.30
  -1  -1  -1 1453.85   42.00
  -1  -1  -1 1357.36   40.90
   1   1   1 1395.26   40.70
   1   1   1 1432.36   41.40
  -2  -1  -1   10.60    2.70
  -2  -1  -1    4.60    2.10
  -2  -1  -1    8.00    2.70
   2   1   1    4.00    1.70
   2   1   1    4.20    1.50
   2   1   1    7.10    2.00
  -3  -1  -1    3.00    2.50
  -3  -1  -1   -0.90    2.00
  -3  -1  -1    0.50    1.50
   3   1   1   -0.40    1.00
   3   1   1    1.50    1.40
  -4  -1  -1  530.65   20.40
  -4  -1  -1  560.94   21.90
  -4  -1  -1  523.95   20.70
  -5  -1  -1  568.34   22.50
  -5  -1  -1  604.14   23.10
  -5  -1  -1  558.64   24.00
  -6  -1  -1  325.57   17.70
  -6  -1  -1  308.67   13.40
  -6  -1  -1  368.96   17.10
  -7  -1  -1   61.69   10.10
  -8  -1  -1   10.20    4.20
  -8  -1  -1   21.90    6.60
  -8  -1  -1    4.90    5.20
  -9  -1  -1  181.78   13.60
  -9  -1  -1  188.98   21.20
  -9  -1  -1  176.48   14.10
 -10  -1  -1   -4.50    2.90
 -10  -1  -1    5.10    6.60
 -10  -1  -1    5.00    4.90
 -11  -1  -1   58.09   10.50
 -11  -1  -1   43.60   11.00
 -11  -1  -1   45.30   11.70
 -13   2   1  238.18   28.60
 -13   2   1  313.17   21.40
 -12   2   1   11.00    7.20
 -12   2   1   21.00    7.60
 -12   2   1   27.00    8.20
 -11   2   1   72.39   11.50
 -11   2   1   75.69   12.00
 -11   2   1   68.59   13.40
 -10   2   1   37.60    9.10
 -10   2   1   41.70    8.30
 -10   2   1   37.30    7.80
  -9   2   1   13.50    4.50
  -9   2   1    9.80    4.90
  -9   2   1    0.80    4.50
  -8   2   1   94.59   13.20
  -8   2   1  100.99   11.10
  -7   2   1  637.64   28.60
  -7   2   1  612.24   22.20
  -7   2   1  672.43   23.60
  -7   2   1  637.54   25.30
  -7   2   1  654.13   25.50
  -6   2   1  968.60   33.20
  -6   2   1  963.20   36.00
  -6   2   1  951.00   33.10
  -6   2   1  951.60   36.10
  -6   2   1  930.31   31.80
   5  -2  -1  285.27   12.50
  -5   2   1  258.77   12.30
  -5   2   1  267.37   12.80
  -5   2   1  265.97   14.20
  -5   2   1  279.87   14.40
  -5   2   1  261.67   12.20
   4  -2  -1   -0.60    1.20
   4  -2  -1    3.90    2.00
  -4   2   1    1.50    1.70
  -4   2   1    2.60    2.30
  -4   2   1    2.70    2.00
  -4   2   1    1.70    2.30
  -4   2   1    2.70    2.00
  -4   2   1    2.70    2.20
   3  -2  -1  518.15   19.40
   3  -2  -1  537.85   18.00
  -3   2   1  516.85   17.90
  -3   2   1  528.55   20.20
  -3   2   1  524.45   19.20
  -3   2   1  517.55   18.60
  -3   2   1  520.85   19.40
   2  -2  -1  198.58    8.40
   2  -2  -1  198.58    9.00
   2  -2  -1  222.78   10.30
  -2   2   1  224.18   10.60
  -2   2   1  206.98    9.80
  -2   2   1  200.58    9.10
  -2   2   1  206.58    9.30
   1  -2  -1 1088.29   33.30
   1  -2  -1 1119.99   33.40
   1  -2  -1 1064.99   32.60
  -1   2   1 1065.99   33.90
  -1   2   1 1043.30   32.80
   0  -2  -1 1070.59   33.30
   0  -2  -1 1076.69   33.20
   0  -2  -1 1047.00   32.50
   0   2   1 1099.49   33.00
   0   2   1 1077.29   33.40
   0   2   1 1056.29   33.00
   0   2   1 1047.30   32.10
  -1  -2  -1  288.47   11.50
  -1  -2  -1  311.07   12.50
   1   2   1  312.47   11.90
   1   2   1  286.47   13.70
   1   2   1  314.67   11.80
   1   2   1  282.67   11.70
  -2  -2  -1  189.78    9.40
  -2  -2  -1  183.88    8.30
  -2  -2  -1  175.68    8.70
  -2  -2  -1  180.38    9.20
   2   2   1  177.18    7.90
   2   2   1  184.88   11.00
   2   2   1  189.58    8.10
   2   2   1  166.18    7.90
  -3  -2  -1   15.20    3.50
  -3  -2  -1   30.20    5.10
  -3  -2  -1   27.30    4.90
   3   2   1   26.00    3.10
  -4  -2  -1  508.75   20.50
  -4  -2  -1  494.55   19.70
  -4  -2  -1  464.05   19.30
   4   2   1  463.15   15.30
  -5  -2  -1    8.10    3.00
  -5  -2  -1    3.80    2.10
  -5  -2  -1    7.80    3.50
  -5  -2  -1   11.90    3.80
  -6  -2  -1  285.57   15.60
  -6  -2  -1  306.57   17.20
  -7  -2  -1   40.50    7.40
  -7  -2  -1   41.50    8.60
  -7  -2  -1   46.50    7.80
  -8  -2  -1   64.89   10.70
  -8  -2  -1   60.49   11.00
  -8  -2  -1   64.09    9.10
  -9  -2  -1    3.60    3.60
  -9  -2  -1    6.80    4.70
  -9  -2  -1   16.60    6.50
 -10  -2  -1   98.79   14.30
 -10  -2  -1  151.18   20.20
 -10  -2  -1  121.49   15.10
 -11  -2  -1    1.70    4.20
 -13   3   1   43.80    9.80
 -13   3   1   40.50   12.50
 -12   3   1  129.49   16.50
 -12   3   1   82.49   16.00
 -12   3   1  111.69   15.20
 -11   3   1   45.50    9.60
 -11   3   1   47.20   11.00
 -11   3   1   57.09   11.10
 -10   3   1  249.38   16.20
 -10   3   1  228.58   15.60
 -10   3   1  235.68   18.60
  -9   3   1    5.80    4.90
  -9   3   1    1.30    2.90
  -9   3   1    5.10    4.30
  -9   3   1   10.00    3.00
  -8   3   1 1054.99   37.50
  -8   3   1 1033.90   42.40
  -8   3   1 1113.99   39.50
  -8   3   1 1047.50   35.80
  -7   3   1  591.94   24.50
  -7   3   1  642.94   23.50
  -7   3   1  682.83   29.20
  -7   3   1  661.93   25.10
  -7   3   1  672.23   26.70
  -7   3   1  678.93   26.50
   6  -3  -1  672.03   25.60
  -6   3   1  664.93   28.60
  -6   3   1  647.04   23.40
  -6   3   1  690.93   25.60
  -6   3   1  624.84   24.50
  -6   3   1  673.93   27.90
  -6   3   1  681.33   26.10
  -6   3   1  694.43   26.20
   5  -3  -1   79.09    5.70
  -5   3   1   74.69    6.50
  -5   3   1   74.19    6.40
  -5   3   1   96.09    9.90
  -5   3   1   82.39    9.30
  -5   3   1   73.09    5.60
  -5   3   1   69.59    6.70
  -5   3   1   96.39   11.30
   4  -3  -1  165.58   10.20
   4  -3  -1  165.88    8.90
  -4   3   1  165.78    8.30
  -4   3   1  170.48    9.90
  -4   3   1  175.68   10.10
  -4   3   1  178.78   11.20
  -4   3   1  163.08    9.40
  -4   3   1  145.09    9.10
   3  -3  -1    2.90    2.10
   3  -3  -1    1.80    2.10
   3  -3  -1    0.00    1.50
  -3   3   1    2.90    2.80
  -3   3   1    0.80    1.80
  -3   3   1    3.00    2.50
  -3   3   1    3.70    2.10
  -3   3   1    1.10    2.00
  -3   3   1   -0.20    1.70
   2  -3  -1  230.58   10.50
   2  -3  -1  243.38   11.20
   2  -3  -1  227.58   12.10
  -2   3   1  227.98   10.00
  -2   3   1  239.28   11.20
  -2   3   1  235.68   11.00
  -2   3   1  230.98   11.60
  -2   3   1  226.48   10.70
   1  -3  -1 2323.07   69.29
   1  -3  -1 2440.06   69.59
   1  -3  -1 2244.98   68.29
  -1   3   1 2386.26   70.29
  -1   3   1 2320.07   68.09
  -1   3   1 2391.46   69.19
  -1   3   1 2274.27   68.99
   0  -3  -1  191.98    9.70
   0  -3  -1  163.08    8.80
   0  -3  -1  179.28    9.40
   0   3   1  183.18    8.90
   0   3   1  200.48    9.40
   0   3   1  174.38   10.00
   0   3   1  178.88    8.00
  -1  -3  -1  442.36   16.40
  -1  -3  -1  399.16   16.40
  -1  -3  -1  395.36   15.40
  -1  -3  -1  408.26   16.40
   1   3   1  378.46   15.00
   1   3   1  390.36   15.10
   1   3   1  413.06   18.50
   1   3   1  398.66   16.30
  -2  -3  -1  617.34   23.30
  -2  -3  -1  630.04   21.70
  -2  -3  -1  623.94   21.40
  -2  -3  -1  647.34   23.10
   2   3   1  635.74   26.40
   2   3   1  629.94   20.80
   2   3   1  625.94   22.30
   2   3   1  589.44   20.40
  -3  -3  -1  393.96   16.90
  -3  -3  -1  398.66   16.10
  -3  -3  -1  375.66   16.80
   3   3   1  389.06   20.10
   3   3   1  368.16   14.90
  -4  -3  -1  179.68   11.30
  -4  -3  -1  186.08    9.20
  -4  -3  -1  198.08   11.30
  -4  -3  -1  188.08   11.40
  -5  -3  -1  427.06   17.70
  -5  -3  -1  444.46   20.50
  -5  -3  -1  473.75   20.80
  -6  -3  -1    0.80    2.60
  -6  -3  -1    1.80    2.60
  -7  -3  -1    6.70    4.00
  -7  -3  -1    2.90    3.30
  -7  -3  -1   -1.10    3.00
  -8  -3  -1    1.30    4.20
  -8  -3  -1    6.60    3.80
  -8  -3  -1    5.60    4.00
  -9  -3  -1    2.30    3.60
  -9  -3  -1    6.60    5.90
 -10  -3  -1   52.99   11.50
 -10  -3  -1   32.40    8.00
 -13   4   1  138.79   21.50
 -13   4   1  203.68   23.30
 -12   4   1  109.59   14.10
 -12   4   1   90.29   14.40
 -12   4   1  102.09   14.70
 -12   4   1   59.59   13.60
 -11   4   1  239.78   18.10
 -11   4   1  245.38   20.50
 -11   4   1  274.47   19.40
 -11   4   1  279.27   15.90
 -10   4   1  196.98   16.90
 -10   4   1  237.38   16.30
 -10   4   1  243.58   13.80
 -10   4   1  221.58   16.00
  -9   4   1  554.64   29.10
  -9   4   1  585.24   24.10
  -9   4   1  589.64   26.00
  -9   4   1  579.54   26.50
  -8   4   1   12.10    4.60
  -8   4   1    2.60    2.90
  -8   4   1    3.30    2.80
  -8   4   1    3.60    2.30
  -8   4   1    6.20    4.20
  -7   4   1 1073.59   39.80
  -7   4   1 1080.19   38.00
  -7   4   1 1181.48   40.60
  -7   4   1 1201.78   42.00
  -7   4   1 1177.68   41.70
  -7   4   1 1182.38   43.70
  -6   4   1   98.19    7.00
  -6   4   1   97.09    8.20
  -6   4   1   86.79    8.30
  -6   4   1   98.19   11.30
  -6   4   1   61.39    8.10
  -6   4   1   93.19   10.60
  -6   4   1   96.99    9.50
   5  -4  -1   63.19    5.80
   5  -4  -1   62.19    8.70
  -5   4   1   39.00    6.90
  -5   4   1   65.39    8.40
  -5   4   1   66.29    8.30
  -5   4   1   60.09    7.40
  -5   4   1   64.69    7.30
  -5   4   1   69.09    8.30
  -5   4   1   59.99    8.20
   4  -4  -1  306.07   12.40
   4  -4  -1  294.57   12.70
   4  -4  -1  305.67   16.10
   4  -4  -1  291.97   14.20
  -4   4   1  302.07   14.60
  -4   4   1  292.87   13.10
  -4   4   1  279.77   13.90
  -4   4   1  312.17   16.70
  -4   4   1  289.17   14.20
  -4   4   1  296.17   15.20
   3  -4  -1   -1.30    2.40
   3  -4  -1   -0.20    1.70
   3  -4  -1    3.00    2.40
   3  -4  -1    4.30    2.90
  -3   4   1    3.20    3.40
  -3   4   1   -1.10    0.70
  -3   4   1    0.10    2.10
  -3   4   1    0.00    2.10
  -3   4   1    2.20    2.00
   2  -4  -1   10.70    3.70
   2  -4  -1    3.10    2.40
   2  -4  -1    2.60    2.60
  -2   4   1   12.90    3.50
  -2   4   1    4.70    2.40
  -2   4   1    4.90    2.50
  -2   4   1    6.70    2.80
  -2   4   1    5.20    2.80
  -2   4   1    5.50    1.90
   1  -4  -1  503.55   18.50
   1  -4  -1  471.95   18.70
   1  -4  -1  487.55   19.70
   1  -4  -1  474.85   19.50
  -1   4   1  490.95   17.90
  -1   4   1  485.15   20.20
  -1   4   1  497.35   19.20
  -1   4   1  464.05   18.80
   0  -4  -1  780.62   28.50
   0  -4  -1  795.72   28.50
   0  -4  -1  821.92   28.10
   0  -4  -1  795.52   26.60
   0  -4  -1  784.02   27.30
   0   4   1  773.62   29.00
   0   4   1  773.92   29.60
   0   4   1  764.92   27.10
   0   4   1  848.42   27.70
  -1  -4  -1 1744.83   55.99
  -1  -4  -1 1775.52   54.59
  -1  -4  -1 1807.62   55.49
  -1  -4  -1 1786.42   53.49
  -1  -4  -1 1746.63   55.99
   1   4   1 1861.71   56.39
   1   4   1 1719.63   53.59
   1   4   1 1789.32   58.99
   1   4   1 1794.12   53.79
  -2  -4  -1    9.30    3.30
  -2  -4  -1    5.30    2.90
  -2  -4  -1   13.40    3.90
  -2  -4  -1    7.80    3.00
  -2  -4  -1   11.90    2.90
   2   4   1   12.40    3.20
   2   4   1    5.40    1.70
   2   4   1    6.90    4.10
   2   4   1    8.00    1.70
  -3  -4  -1  965.90   32.10
  -3  -4  -1  948.41   34.40
  -3  -4  -1  949.51   32.50
  -3  -4  -1  947.91   34.90
  -3  -4  -1  984.50   31.40
   3   4   1  929.31   32.50
   3   4   1  954.50   39.10
  -4  -4  -1  755.42   30.10
  -4  -4  -1  823.82   27.50
  -4  -4  -1  806.12   29.30
  -4  -4  -1  762.82   28.30
  -5  -4  -1    9.40    3.90
  -5  -4  -1   13.10    3.60
  -6  -4  -1  236.38   13.80
  -6  -4  -1  223.28   15.00
  -7  -4  -1    6.70    4.50
  -7  -4  -1   10.20    4.70
  -8  -4  -1   12.20    5.10
  -8  -4  -1   10.00    6.00
  -9  -4  -1   25.40    8.00
  -9  -4  -1   24.40    8.20
 -10  -4  -1   54.69   10.80
 -13   5   1    4.60    6.80
 -13   5   1    8.00    5.60
 -13   5   1    7.50    6.70
 -12   5   1  178.18   21.20
 -12   5   1  133.29   20.20
 -12   5   1  195.78   22.80
 -12   5   1  150.18   13.20
 -11   5   1   68.09   13.30
 -11   5   1   71.89   10.50
 -11   5   1   51.29   10.80
 -10   5   1  107.49   16.30
 -10   5   1  120.09   13.30
 -10   5   1  105.19   13.80
  -9   5   1  150.28   17.40
  -9   5   1  151.58   12.90
  -9   5   1  155.88   11.30
  -9   5   1  147.49   12.10
  -8   5   1  115.69   13.90
  -8   5   1  134.39   14.70
  -8   5   1  133.89   15.70
  -8   5   1  122.69   13.30
  -8   5   1  125.39    9.30
  -7   5   1   -0.10    2.50
  -7   5   1    1.70    2.40
  -7   5   1    5.50    2.50
  -7   5   1    3.20    2.90
  -7   5   1    1.90    4.10
  -7   5   1    2.70    2.40
  -6   5   1   59.29    9.10
  -6   5   1   49.40    9.00
  -6   5   1   45.50    8.60
  -6   5   1   35.90    7.10
  -6   5   1   60.19    8.20
  -6   5   1   54.09    8.40
  -6   5   1   48.10    6.80
   5  -5  -1   10.00    3.50
   5  -5  -1    4.70    2.50
   5  -5  -1   11.60    3.20
  -5   5   1    6.00    3.50
  -5   5   1   14.50    4.20
  -5   5   1   12.30    4.90
  -5   5   1    7.70    3.00
  -5   5   1   16.50    4.10
  -5   5   1   18.20    5.50
  -5   5   1   12.90    3.60
   4  -5  -1    6.90    3.10
   4  -5  -1   10.10    3.80
   4  -5  -1    7.10    3.00
   4  -5  -1    9.00    3.50
  -4   5   1    5.60    3.40
  -4   5   1    9.40    3.10
  -4   5   1   11.30    3.50
  -4   5   1    5.50    3.80
  -4   5   1   12.80    4.20
   3  -5  -1   12.60    3.90
   3  -5  -1   15.20    4.00
   3  -5  -1    6.00    3.40
   3  -5  -1   15.80    4.60
  -3   5   1   11.40    3.20
  -3   5   1    8.50    3.50
  -3   5   1   16.10    3.80
  -3   5   1   14.30    3.90
  -3   5   1   10.60    4.30
  -3   5   1   13.90    3.50
  -3   5   1   20.30    3.70
   2  -5  -1    7.80    3.60
   2  -5  -1    7.40    3.70
   2  -5  -1    2.20    2.50
  -2   5   1   10.60    3.80
  -2   5   1    6.80    2.00
  -2   5   1    9.80    3.40
  -2   5   1    4.70    2.30
  -2   5   1    3.80    2.50
  -2   5   1    8.20    3.90
  -2   5   1    6.00    2.70
   1  -5  -1    7.10    3.20
   1  -5  -1    5.70    2.30
   1  -5  -1    7.40    3.00
   1  -5  -1    8.40    3.40
   1  -5  -1    6.80    2.80
  -1   5   1    8.40    3.10
  -1   5   1    5.60    2.00
  -1   5   1    7.00    3.50
  -1   5   1    4.90    1.90
  -1   5   1    6.20    3.40
   0  -5  -1   55.99    7.60
   0  -5  -1   52.69    7.20
   0  -5  -1   46.30    6.50
   0  -5  -1   69.59    8.70
   0  -5  -1   38.80    6.60
   0   5   1   50.99    6.20
   0   5   1   49.60    8.10
   0   5   1   54.49    7.70
   0   5   1   48.40    6.20
  -1  -5  -1    5.50    3.00
  -1  -5  -1    7.70    3.10
  -1  -5  -1    9.00    3.70
  -1  -5  -1    7.40    3.10
  -1  -5  -1   12.20    3.40
   1   5   1    8.90    4.70
   1   5   1    8.50    2.20
  -2  -5  -1   66.69    8.40
  -2  -5  -1   47.70    7.60
  -2  -5  -1   55.39    6.70
  -2  -5  -1   51.89    7.40
   2   5   1   70.79    8.30
   2   5   1   57.99   10.10
  -3  -5  -1   42.20    5.70
  -3  -5  -1   33.00    5.80
  -3  -5  -1   41.20    6.60
   3   5   1   36.50    8.80
   3   5   1   34.90    5.90
  -4  -5  -1   30.20    6.60
  -4  -5  -1   33.20    5.50
  -4  -5  -1   24.50    5.90
  -5  -5  -1  339.07   19.00
  -5  -5  -1  355.26   17.80
  -6  -5  -1  138.29   11.10
  -6  -5  -1  132.09   14.60
  -7  -5  -1   33.10    8.20
  -7  -5  -1   46.00    9.50
  -8  -5  -1  185.48   15.30
  -8  -5  -1  160.88   18.80
  -9  -5  -1  122.49   21.90
  -9  -5  -1   75.39   12.40
 -13   6   1  104.99   18.50
 -13   6   1  117.79   16.20
 -13   6   1  119.69   17.20
 -12   6   1    8.80    6.70
 -12   6   1   12.20    7.20
 -12   6   1   15.60    7.00
 -12   6   1   13.80    9.60
 -11   6   1   41.80   12.10
 -11   6   1   54.99   10.10
 -11   6   1   34.30    9.80
 -11   6   1   43.40    9.20
 -10   6   1   15.10    8.60
 -10   6   1   16.30    5.90
 -10   6   1   17.10    7.20
 -10   6   1   20.10    6.00
  -9   6   1    7.60    3.70
  -9   6   1    6.40    3.30
  -9   6   1    2.10    3.80
  -9   6   1    4.80    5.20
  -9   6   1    8.90    4.40
  -8   6   1   58.69   11.30
  -8   6   1   37.60    7.30
  -8   6   1   40.10    8.20
  -8   6   1   47.30    9.30
  -8   6   1   41.30    8.10
  -7   6   1  550.54   25.50
  -7   6   1  523.55   25.90
  -7   6   1  536.35   28.50
  -7   6   1  574.74   23.50
  -7   6   1  512.85   24.80
   6  -6  -1    6.30    3.10
  -6   6   1    8.30    4.50
  -6   6   1    7.10    4.90
  -6   6   1    4.20    2.80
  -6   6   1   13.10    3.90
  -6   6   1   10.00    4.20
  -6   6   1    8.60    4.60
  -6   6   1   16.20    4.30
   5  -6  -1   82.39    6.80
  -5   6   1   95.69    7.60
  -5   6   1   85.99   10.90
  -5   6   1  103.99   12.50
  -5   6   1   84.69    7.40
  -5   6   1  108.99   11.80
  -5   6   1  107.99   12.50
   4  -6  -1  100.49    8.30
   4  -6  -1  105.89    9.80
   4  -6  -1   98.99    7.80
  -4   6   1  109.19    9.50
  -4   6   1   99.19    7.30
  -4   6   1  136.89   14.70
  -4   6   1  105.59    7.50
  -4   6   1  107.29   11.70
  -4   6   1  115.59    8.00
  -4   6   1  108.29    8.90
   3  -6  -1   65.79    8.60
   3  -6  -1   87.39    9.30
   3  -6  -1   70.39    9.40
   3  -6  -1   84.69   11.30
  -3   6   1   67.79    8.70
  -3   6   1   74.59    8.00
  -3   6   1   72.19    5.50
  -3   6   1   92.89   10.60
  -3   6   1   87.59    9.60
  -3   6   1   83.69   11.40
   2  -6  -1  185.58   10.90
   2  -6  -1  188.88   12.20
   2  -6  -1  191.18   11.70
  -2   6   1  177.78    9.60
  -2   6   1  186.48   10.20
  -2   6   1  173.48   11.60
  -2   6   1  179.68   11.10
  -2   6   1  177.18   12.80
   1  -6  -1  248.38   13.90
   1  -6  -1  246.08   14.40
   1  -6  -1  252.07   13.80
   1  -6  -1  245.08   14.40
   1  -6  -1  258.67   13.30
  -1   6   1  222.88   14.30
  -1   6   1  235.08   14.80
   0  -6  -1  158.78   10.00
   0  -6  -1  137.49   10.10
   0  -6  -1  142.49   10.90
   0  -6  -1  164.58   11.10
   0  -6  -1  163.88   10.80
   0   6   1  144.69   11.30
   0   6   1  155.28   12.20
  -1  -6  -1   15.40    4.80
  -1  -6  -1   12.20    3.70
  -1  -6  -1   10.90    4.00
  -1  -6  -1   16.30    4.90
   1   6   1   12.40    5.40
  -2  -6  -1   11.60    4.30
  -2  -6  -1    8.30    3.80
  -2  -6  -1   13.10    3.70
   2   6   1    7.60    2.90
   2   6   1   20.00    7.40
  -3  -6  -1   -0.40    2.60
  -3  -6  -1    3.00    2.40
  -3  -6  -1    6.30    3.40
   3   6   1   -1.40    3.70
  -4  -6  -1    1.20    3.40
  -4  -6  -1   -1.40    3.20
  -4  -6  -1   -0.40    2.50
  -5  -6  -1   61.69   10.30
  -5  -6  -1   62.89   10.20
  -6  -6  -1  100.19   13.30
  -6  -6  -1   74.49   11.70
  -7  -6  -1  159.78   14.20
  -7  -6  -1  125.69   16.40
  -8  -6  -1   26.20    9.10
  -8  -6  -1   17.60    7.60
 -13   7   1    7.40    6.70
 -13   7   1   14.60    6.60
 -13   7   1    9.00    6.80
 -12   7   1   10.40    6.80
 -12   7   1   19.70    6.50
 -12   7   1   17.80    6.60
 -11   7   1    4.00    4.00
 -11   7   1    6.30    9.30
 -11   7   1    5.40    4.20
 -11   7   1   16.60    5.90
 -10   7   1  452.05   22.70
 -10   7   1  462.35   27.40
 -10   7   1  401.56   25.60
 -10   7   1  471.05   25.50
  -9   7   1  175.08   18.50
  -9   7   1  159.48   14.70
  -9   7   1  158.88   13.30
  -9   7   1  147.79   12.40
  -9   7   1  153.18   17.90
  -8   7   1  432.56   23.20
  -8   7   1  447.36   21.20
  -8   7   1  415.66   23.70
  -8   7   1  445.36   23.60
  -8   7   1  413.46   22.80
  -7   7   1  127.69   13.30
  -7   7   1   83.19   12.90
  -7   7   1  132.39   10.70
  -7   7   1  102.49   13.40
  -7   7   1  103.39   13.20
   6  -7  -1  358.36   16.30
   6  -7  -1  370.46   17.10
  -6   7   1  403.66   18.40
  -6   7   1  331.67   19.20
  -6   7   1  356.46   19.70
  -6   7   1  349.07   19.30
  -6   7   1  391.16   19.00
  -6   7   1  378.36   21.50
   5  -7  -1  104.19   12.10
   5  -7  -1  103.79    8.60
  -5   7   1  108.89   13.20
  -5   7   1   98.09    9.00
  -5   7   1  126.49   14.90
  -5   7   1  101.39    7.90
  -5   7   1   94.69    7.80
   4  -7  -1   75.59    9.10
   4  -7  -1   85.59    8.10
   4  -7  -1   71.29   10.30
  -4   7   1   79.09   11.30
  -4   7   1   89.19    9.80
  -4   7   1  108.79   12.10
  -4   7   1   93.09    7.90
  -4   7   1  103.69   13.50
   3  -7  -1   24.30    5.80
   3  -7  -1   28.80    5.90
   3  -7  -1   20.30    5.70
  -3   7   1   24.50    4.30
  -3   7   1   37.70    6.80
  -3   7   1   26.40    6.80
   2  -7  -1  275.27   15.40
   2  -7  -1  284.67   16.60
   2  -7  -1  292.07   15.20
  -2   7   1  280.57   16.40
  -2   7   1  279.67   11.90
  -2   7   1  258.17   17.00
   1  -7  -1   29.30    6.20
   1  -7  -1   32.60    6.40
   1  -7  -1   48.60    8.00
   1  -7  -1   33.30    6.80
   1  -7  -1   32.90    7.10
  -1   7   1   38.30    8.10
  -1   7   1   32.20    7.70
   0  -7  -1   36.70    7.30
   0  -7  -1   47.80    8.20
   0  -7  -1   34.50    6.60
   0   7   1   37.30    8.00
   0   7   1   42.80    7.90
  -1  -7  -1  274.37   15.00
  -1  -7  -1  245.48   15.10
  -1  -7  -1  268.77   15.90
   1   7   1  261.37   16.40
   1   7   1  269.97   19.00
  -2  -7  -1   14.10    5.30
  -2  -7  -1   19.10    5.20
  -2  -7  -1   22.60    5.50
   2   7   1   12.80    4.40
   2   7   1   10.90    5.90
  -3  -7  -1   24.70    5.60
  -3  -7  -1   12.60    5.50
  -3  -7  -1   13.20    5.60
   3   7   1   17.40    7.60
  -4  -7  -1   76.29    9.80
  -4  -7  -1   73.39   12.10
  -4  -7  -1   68.69   11.20
  -5  -7  -1   37.00    9.20
  -5  -7  -1   17.30    6.30
  -6  -7  -1  120.79   16.80
  -6  -7  -1  168.98   14.80
  -7  -7  -1    9.10    7.70
  -7  -7  -1   18.90    7.20
 -12   8   1  204.78   24.00
 -12   8   1  189.08   16.00
 -11   8   1   43.60    9.20
 -11   8   1   78.69   15.00
 -11   8   1   61.59   12.30
 -10   8   1  284.97   20.60
 -10   8   1  272.07   21.60
 -10   8   1  357.36   22.10
 -10   8   1  309.87   18.40
  -9   8   1  414.06   21.70
  -9   8   1  431.56   25.40
  -9   8   1  448.36   26.10
  -8   8   1  414.76   22.30
  -8   8   1  377.56   20.10
  -8   8   1  386.46   22.60
  -8   8   1  421.26   25.00
   7  -8  -1  286.87   14.40
  -7   8   1  314.47   16.90
  -7   8   1  305.27   17.50
  -7   8   1  305.17   18.80
  -7   8   1  298.37   20.20
   6  -8  -1  145.09   10.40
   6  -8  -1  160.38   11.10
  -6   8   1  131.49   12.20
  -6   8   1  147.99   10.80
  -6   8   1  158.28   18.20
   5  -8  -1  349.37   17.60
   5  -8  -1  297.87   17.00
  -5   8   1  315.77   16.00
  -5   8   1  349.87   18.50
  -5   8   1  346.57   21.50
   4  -8  -1   77.49   10.90
   4  -8  -1   65.59    8.90
  -4   8   1   74.19    9.50
  -4   8   1   45.90    9.40
  -4   8   1   76.29    6.60
   3  -8  -1   58.09    8.90
   3  -8  -1   65.69   10.00
  -3   8   1   57.49    4.90
  -3   8   1   53.89   10.30
  -3   8   1   56.49    9.10
   2  -8  -1   19.00    5.60
   2  -8  -1   16.70    5.60
  -2   8   1   20.20    6.50
  -2   8   1   16.20    6.40
   1  -8  -1  133.09   11.10
   1  -8  -1  143.69   11.40
   1  -8  -1  154.48   12.20
  -1   8   1  137.29   16.20
  -1   8   1  128.99   15.50
   0  -8  -1    7.20    3.90
   0  -8  -1   -1.90    3.50
   0  -8  -1    2.20    3.40
   0   8   1   -0.10    3.20
   0   8   1    4.60    4.80
  -1  -8  -1   71.89   11.00
  -1  -8  -1   55.19    9.60
  -1  -8  -1   65.89   10.00
   1   8   1   64.89   12.40
   1   8   1   58.89   10.50
  -2  -8  -1   81.59   10.80
  -2  -8  -1   66.59   11.20
   2   8   1   76.89   14.10
  -3  -8  -1   64.09   11.70
  -3  -8  -1   71.79   12.20
  -3  -8  -1   65.09    9.80
   3   8   1   81.19   15.60
  -4  -8  -1   47.60   10.70
  -4  -8  -1   41.70    9.50
  -4  -8  -1   46.10    7.70
  -5  -8  -1  154.88   18.90
  -5  -8  -1  115.59   16.20
  -6  -8  -1   13.80    6.60
 -12   9   1    2.50    5.70
 -12   9   1    1.60    4.30
 -11   9   1  102.99   14.10
 -11   9   1   98.59   16.90
 -11   9   1   63.59   12.60
 -10   9   1    5.30    3.90
 -10   9   1    8.40    5.20
 -10   9   1    7.40    4.60
 -10   9   1   10.90    7.70
  -9   9   1  172.08   13.40
  -9   9   1  210.38   18.40
  -9   9   1  191.58   21.50
  -8   9   1   52.29   11.40
  -8   9   1   46.30   11.00
  -8   9   1   39.80    8.10
   7  -9  -1  212.38   13.20
  -7   9   1  235.58   15.00
  -7   9   1  229.08   18.90
  -7   9   1  262.07   17.10
   6  -9  -1   12.40    4.60
   6  -9  -1    0.60    3.50
  -6   9   1    4.80    4.30
  -6   9   1    9.30    3.40
  -6   9   1   10.40    5.00
   5  -9  -1  121.49   14.70
   5  -9  -1   76.39   10.30
  -5   9   1  102.29   15.70
  -5   9   1   98.29    7.80
   4  -9  -1   84.09   12.30
   4  -9  -1   72.09   10.30
  -4   9   1   75.59    8.20
  -4   9   1   83.59   13.80
   3  -9  -1   34.30    7.90
  -3   9   1   24.00    7.20
  -3   9   1   36.10    8.30
   2  -9  -1  130.49   12.00
   2  -9  -1  147.89   15.40
  -2   9   1  133.09   17.20
  -2   9   1  159.38   13.70
   1  -9  -1    1.70    4.30
   1  -9  -1    5.90    4.00
   1  -9  -1    2.60    3.70
  -1   9   1    0.30    4.70
  -1   9   1    5.50    4.80
   0  -9  -1  389.26   22.00
   0  -9  -1  421.06   22.10
   0  -9  -1  367.96   21.30
   0   9   1  412.36   24.40
   0   9   1  406.46   25.90
  -1  -9  -1    5.20    5.30
  -1  -9  -1    6.10    6.30
  -1  -9  -1    4.50    4.60
   1   9   1    9.40    5.10
   1   9   1   10.70    6.20
  -2  -9  -1  133.49   15.50
  -2  -9  -1  168.48   19.80
   2   9   1  113.29   18.30
  -3  -9  -1   34.40    7.50
  -3  -9  -1   25.40    8.60
  -3  -9  -1   20.60    7.40
   3   9   1   14.80    7.50
  -4  -9  -1  177.58   17.00
  -4  -9  -1  174.98   19.90
  -4  -9  -1  204.08   14.90
  -5  -9  -1    9.60    6.30
 -11  10   1   -2.90    5.70
 -11  10   1    5.00    6.10
 -10  10   1    9.00    5.10
 -10  10   1    4.90    5.70
 -10  10   1   14.20    7.80
  -9  10   1   19.00    7.20
  -9  10   1   12.00    5.70
  -9  10   1    9.90    6.30
  -8  10   1    2.80    4.40
  -8  10   1    2.50    6.20
  -8  10   1    3.80    4.40
   7 -10  -1   16.20    5.20
  -7  10   1   23.10    6.00
  -7  10   1   11.50    6.30
   6 -10  -1   47.90    9.20
   6 -10  -1   46.20    9.00
  -6  10   1   45.70    7.30
  -6  10   1   32.80    9.50
   5 -10  -1   18.30    6.50
   5 -10  -1   16.80    6.90
  -5  10   1   25.60    9.50
   4 -10  -1  263.77   17.60
  -4  10   1  252.87   20.40
   3 -10  -1   70.69   13.10
   3 -10  -1   43.30    8.90
  -3  10   1   39.50   10.80
   2 -10  -1   25.60    8.40
   2 -10  -1   48.00   11.90
  -2  10   1   21.70    8.00
  -2  10   1   22.40    7.00
   1 -10  -1  183.68   20.40
   1 -10  -1  188.68   22.30
  -1  10   1  177.68   22.10
  -1  10   1  183.18   20.90
   0 -10  -1   -1.50    5.70
   0 -10  -1   12.50    5.30
   0 -10  -1   -0.20    6.10
   0  10   1    6.30    4.40
   0  10   1    4.50    5.60
  -1 -10  -1   69.89   14.00
  -1 -10  -1   85.09   12.90
  -1 -10  -1   82.29   12.70
   1  10   1   71.69   15.00
  -2 -10  -1   36.10   11.40
  -2 -10  -1   26.20    7.90
  -2 -10  -1   42.70    9.40
   2  10   1   23.20    9.30
  -3 -10  -1    9.90    5.90
  -3 -10  -1    4.20    6.50
  -4 -10  -1   24.10    9.10
  -4 -10  -1   27.40    9.40
 -10  11   1   55.89   12.60
 -10  11   1   86.19   13.00
  -9  11   1   17.70    5.40
  -9  11   1    1.40    5.60
  -8  11   1   13.80    4.60
  -8  11   1    9.60    7.00
   7 -11  -1   80.89   11.50
  -7  11   1   83.69   15.20
  -7  11   1   83.39   10.30
   6 -11  -1   12.70    6.00
  -6  11   1    5.10    5.80
   5 -11  -1  242.68   18.10
   5 -11  -1  221.28   16.30
  -5  11   1  248.08   27.40
   4 -11  -1    1.80    6.70
   4 -11  -1    4.40    5.40
  -4  11   1    0.10    5.30
   3 -11  -1  383.26   23.20
   3 -11  -1  272.87   19.00
  -3  11   1  337.57   24.60
   2 -11  -1   23.70   10.00
   2 -11  -1   25.70    8.30
  -2  11   1   30.90    9.80
  -2  11   1   26.20    7.70
   1 -11  -1   16.80    7.90
   1 -11  -1   12.80    7.40
  -1  11   1    6.80    6.20
  -1  11   1   11.70    7.10
   0 -11  -1    1.60    6.90
   0 -11  -1    6.80    7.90
   0 -11  -1    8.70    5.10
   0  11   1    5.10    6.00
   0  11   1   -3.50    5.00
  -1 -11  -1   41.90    9.80
  -1 -11  -1   30.20   10.70
   1  11   1   15.00    7.90
  -2 -11  -1    4.30    8.30
  -2 -11  -1   -0.60    4.40
  -9  12   1   18.50    8.70
  -9  12   1   25.20    6.50
  -8  12   1   45.80   12.20
   7 -12  -1   25.00    7.50
  -7  12   1   19.50    8.10
   6 -12  -1  254.97   18.50
  -6  12   1  271.57   23.60
   5 -12  -1   15.90    6.80
   5 -12  -1    6.90    6.40
  -5  12   1   13.60    7.30
   4 -12  -1   97.89   14.30
   4 -12  -1  131.69   17.90
  -4  12   1  142.19   21.50
   3 -12  -1    6.50    6.30
   3 -12  -1    4.70    6.70
  -3  12   1    6.00    6.10
   2 -12  -1   28.20    9.10
  -2  12   1   53.79   12.70
   1 -12  -1   -3.70    6.00
  -1  12   1   12.00    7.10
  -1  12   1   21.20    8.20
   0 -12  -1   10.70    9.80
   0  12   1   10.10    7.90
   6 -13  -1    4.50    6.90
  -6  13   1   15.70    7.80
   5 -13  -1  132.19   17.40
  -5  13   1   75.09   15.60
   4 -13  -1   27.20    8.80
  -4  13   1   23.70    9.80
  -5  14  -2    0.50    6.10
   0  13  -2   94.19   16.70
   0  13  -2  118.69   18.90
   0 -13   2   77.19   15.20
  -1  13  -2    0.20    5.10
  -1  13  -2   -1.00    5.50
   1 -13   2    3.20    6.90
  -2  13  -2    1.10    4.70
  -2  13  -2   -8.30    4.50
   2 -13   2   21.50    9.80
  -3  13  -2   12.70    6.30
  -3  13  -2   13.00    6.30
   3 -13   2    9.10    7.90
  -4  13  -2   73.19   14.90
   4 -13   2   61.39   12.10
  -5  13  -2  249.18   28.30
   5 -13   2  174.48   19.90
   5 -13   2  258.47   19.30
  -6  13  -2   -1.70    4.40
   6 -13   2    3.80    5.20
   6 -13   2    4.20    6.60
  -7  13  -2  176.58   23.40
   7 -13   2  239.28   17.00
   7 -13   2  225.08   18.20
  -8  13  -2   16.70    8.60
   8 -13   2   14.00    6.20
  -9  13  -2   98.19   17.80
   2  12  -2   48.00   14.80
  -2 -12   2   55.39   11.80
   1  12  -2   29.30    9.80
  -1 -12   2   35.60   10.40
  -1 -12   2   40.90   10.80
   0  12  -2   69.39   13.30
   0  12  -2   75.29   15.40
   0 -12   2   74.49   13.80
   0 -12   2   92.59   15.10
   0 -12   2   77.19   13.10
  -1  12  -2   33.10    9.60
  -1  12  -2   38.20   10.40
   1 -12   2   50.89   12.40
   1 -12   2   53.49   11.10
  -2  12  -2  190.98   24.40
  -2  12  -2  187.88   23.10
   2 -12   2  192.48   20.20
   2 -12   2  185.58   21.60
  -3  12  -2   35.10   10.20
  -3  12  -2   42.40   10.10
   3 -12   2   25.00   10.00
   3 -12   2   30.60    8.20
  -4  12  -2  262.87   22.40
   4 -12   2  260.57   19.40
   4 -12   2  249.88   18.10
   4 -12   2  274.37   19.70
  -5  12  -2  185.28   23.60
   5 -12   2  158.48   19.40
   5 -12   2  229.48   18.00
   5 -12   2  178.28   15.10
  -6  12  -2  161.88   21.90
   6 -12   2  167.78   18.00
   6 -12   2  185.68   15.90
  -7  12  -2    4.70    5.00
   7 -12   2    2.60    5.30
   7 -12   2   -0.50    4.80
  -8  12  -2   80.99   15.50
   8 -12   2  111.29   14.60
  -9  12  -2    7.60    6.50
 -10  12  -2  151.28   20.00
   4  11  -2    3.40    6.20
  -4 -11   2   13.90    5.90
   3  11  -2   -1.60    3.70
  -3 -11   2   10.80    5.40
  -3 -11   2    7.80    4.50
   2  11  -2  169.58   23.50
  -2 -11   2  169.48   19.20
  -2 -11   2  189.68   14.90
   1  11  -2   35.40    9.30
   1  11  -2   29.10    9.90
  -1 -11   2   27.40    7.80
  -1 -11   2   32.50    8.40
   0  11  -2  159.88   21.10
   0  11  -2  150.58   19.70
   0 -11   2  150.78   14.30
   0 -11   2  146.19   12.60
  -1  11  -2  212.48   18.20
  -1  11  -2  217.88   18.50
   1 -11   2  196.38   19.40
   1 -11   2  202.78   16.70
  -2  11  -2   78.19   14.40
  -2  11  -2   59.99   12.00
   2 -11   2   94.09   14.40
   2 -11   2   90.99   12.70
  -3  11  -2  156.18   20.00
  -3  11  -2  157.88   20.20
   3 -11   2  167.38   19.20
   3 -11   2  148.39   12.80
  -4  11  -2  136.79   18.00
  -4  11  -2  122.89   18.20
   4 -11   2  104.09   14.70
   4 -11   2  101.99   13.30
  -5  11  -2   21.00    8.10
   5 -11   2   11.30    6.60
   5 -11   2   20.00    7.20
  -6  11  -2   58.49   12.30
   6 -11   2   70.59   11.00
   6 -11   2   67.59   11.50
   6 -11   2   79.79   12.90
  -7  11  -2   40.50   11.20
   7 -11   2   42.00    9.10
   7 -11   2   35.90    8.50
  -8  11  -2   58.49   12.80
   8 -11   2   43.10    8.20
  -9  11  -2  124.69   13.60
  -9  11  -2  108.09   16.80
 -10  11  -2   26.00    6.00
 -10  11  -2   29.40    8.80
 -11  11  -2  304.77   18.80
   5  10  -2   31.00   10.70
  -5 -10   2   26.60    8.40
   4  10  -2   20.00    8.60
  -4 -10   2   15.20    5.20
   3  10  -2   87.59   15.00
  -3 -10   2   81.69   19.40
  -3 -10   2  100.39   13.90
   2  10  -2    1.90    5.00
  -2 -10   2    0.90    3.90
  -2 -10   2    5.10    3.50
   1  10  -2  459.15   29.00
   1  10  -2  491.35   27.70
  -1 -10   2  487.95   24.50
  -1 -10   2  447.96   22.30
   0  10  -2  179.68   22.20
   0  10  -2  187.18   16.10
   0 -10   2  192.18   13.70
   0 -10   2  211.18   13.30
  -1  10  -2   19.00    7.40
  -1  10  -2   14.20    7.10
   1 -10   2   10.80    5.60
  -2  10  -2  172.48   20.60
  -2  10  -2  125.69   17.70
   2 -10   2  159.68   16.00
   2 -10   2  149.59   12.30
  -3  10  -2   26.40    8.30
  -3  10  -2   15.30    6.10
   3 -10   2   21.50    5.70
   3 -10   2   13.70    5.50
  -4  10  -2   22.60    7.20
  -4  10  -2   20.80    7.70
   4 -10   2   19.30    6.40
   4 -10   2   27.70    7.50
  -5  10  -2   99.09   14.50
   5 -10   2   98.19   12.80
   5 -10   2  116.69   14.10
  -6  10  -2    7.30    4.80
   6 -10   2   -1.60    3.00
   6 -10   2   -1.70    3.10
  -7  10  -2   22.90    7.70
  -7  10  -2   48.20    7.10
   7 -10   2   48.00    8.80
   7 -10   2   42.60    8.90
   7 -10   2   48.70    9.20
  -8  10  -2   64.99   13.10
  -8  10  -2   85.39   10.70
   8 -10   2   90.39   11.50
  -9  10  -2   17.40    6.80
  -9  10  -2   18.10    5.80
 -10  10  -2  169.68   16.20
 -10  10  -2  173.88   14.10
 -11  10  -2   21.40    7.30
 -11  10  -2   27.80    7.80
 -11  10  -2   25.90    8.80
 -12  10  -2  264.67   18.60
 -12  10  -2  240.98   21.00
   6   9  -2   15.20    7.90
  -6  -9   2   22.20    7.10
   5   9  -2    8.50    6.10
  -5  -9   2    2.50    4.30
   4   9  -2  280.27   23.00
  -4  -9   2  249.38   16.80
   3   9  -2   21.40    8.30
  -3  -9   2   14.70    5.40
   2   9  -2  743.23   34.50
   2   9  -2  786.02   38.90
  -2  -9   2  738.13   31.50
   1   9  -2   42.30    8.70
   1   9  -2   40.60    9.40
  -1  -9   2   41.50    7.70
  -1  -9   2   53.19    8.60
   0   9  -2  356.56   21.60
   0   9  -2  329.37   22.00
   0  -9   2  328.87   16.70
   0  -9   2  356.36   17.70
  -1   9  -2  136.39   17.10
  -1   9  -2  148.39   17.50
   1  -9   2  123.69   10.10
   1  -9   2  124.59   12.80
  -2   9  -2   -1.70    3.90
  -2   9  -2    1.00    3.00
   2  -9   2    4.70    3.50
   2  -9   2   -0.30    2.90
  -3   9  -2   11.60    6.20
  -3   9  -2   15.60    6.30
   3  -9   2    7.80    4.50
   3  -9   2    8.10    4.60
  -4   9  -2  403.76   22.10
  -4   9  -2  376.16   23.20
   4  -9   2  379.96   19.70
   4  -9   2  357.86   18.90
  -5   9  -2   91.69   12.40
  -5   9  -2   93.19   14.30
  -5   9  -2   84.19    6.20
   5  -9   2   75.79   11.10
   5  -9   2   60.49    9.20
  -6   9  -2  552.14   22.30
  -6   9  -2  539.75   29.00
   6  -9   2  558.34   25.20
   6  -9   2  536.45   24.50
  -7   9  -2    6.40    4.70
  -7   9  -2   -2.70    2.50
  -7   9  -2    0.90    3.50
   7  -9   2    6.40    3.60
   7  -9   2    8.10    3.50
   7  -9   2    7.20    4.80
  -8   9  -2   75.19   11.90
  -8   9  -2   54.29    8.60
  -8   9  -2   43.90   10.30
   8  -9   2   61.59    9.20
  -9   9  -2   74.39   13.20
  -9   9  -2   79.09   13.00
  -9   9  -2   80.59   12.80
  -9   9  -2   75.89   11.40
 -10   9  -2   47.40   10.20
 -10   9  -2   85.19   15.10
 -10   9  -2   58.59   10.20
 -11   9  -2  125.39   18.00
 -11   9  -2  129.59   18.70
 -11   9  -2  131.49   15.70
 -12   9  -2    3.90    4.60
 -12   9  -2   -4.00    4.70
  -7  -8   2   93.89   12.80
   6   8  -2   28.60   10.20
  -6  -8   2   31.90    7.60
   5   8  -2  217.88   20.20
  -5  -8   2  260.47   16.30
   4   8  -2   20.90    7.40
  -4  -8   2   15.20    5.10
   3   8  -2  582.34   32.50
  -3  -8   2  584.24   25.70
   2   8  -2    1.60    4.00
   2   8  -2   -1.80    1.70
  -2  -8   2    3.90    3.00
   1   8  -2  455.05   23.70
   1   8  -2  463.55   26.00
  -1  -8   2  433.96   20.60
   0   8  -2  145.89   12.60
   0   8  -2  156.18   14.00
   0  -8   2  139.69   10.50
   0  -8   2  169.68   10.00
  -1   8  -2   61.69   10.20
  -1   8  -2   72.99   11.20
   1  -8   2   74.99    9.10
   1  -8   2   71.39    9.00
  -2   8  -2  209.68   15.20
  -2   8  -2  214.48   15.70
   2  -8   2  209.68   12.20
   2  -8   2  212.28   12.80
  -3   8  -2  146.69   12.80
  -3   8  -2  139.49   12.00
   3  -8   2  145.29   11.10
   3  -8   2  152.18   11.00
   3  -8   2  150.88   10.40
  -4   8  -2    8.20    4.50
  -4   8  -2   13.40    5.20
  -4   8  -2    9.10    2.50
   4  -8   2   17.90    5.00
   4  -8   2   13.90    5.10
  -5   8  -2  757.52   34.50
  -5   8  -2  787.52   30.10
  -5   8  -2  792.82   32.40
  -5   8  -2  779.82   28.00
   5  -8   2  801.32   30.70
   5  -8   2  786.72   36.50
   5  -8   2  792.12   31.30
  -6   8  -2   -1.40    2.50
  -6   8  -2    1.50    2.00
  -6   8  -2    2.70    3.00
  -6   8  -2    5.80    2.90
  -6   8  -2    1.10    3.80
   6  -8   2    2.00    3.30
   6  -8   2    1.40    3.10
  -7   8  -2  220.58   15.00
  -7   8  -2  228.38   13.20
  -7   8  -2  212.58   16.20
   7  -8   2  210.78   13.50
   7  -8   2  210.38   13.20
  -8   8  -2    4.00    4.60
  -8   8  -2    2.80    3.30
  -8   8  -2   19.00    6.80
  -8   8  -2    2.90    3.20
   8  -8   2    2.90    3.30
  -9   8  -2   52.59   11.70
  -9   8  -2   76.89   11.10
  -9   8  -2   59.59   10.10
  -9   8  -2   77.79   13.00
 -10   8  -2  159.18   17.40
 -10   8  -2  167.28   21.40
 -10   8  -2  139.69   18.20
 -11   8  -2   49.40    9.30
 -11   8  -2   58.59   13.50
 -12   8  -2   13.00    6.80
 -12   8  -2   10.40    5.70
  -8  -7   2   47.40    9.90
   7   7  -2  105.49   17.20
  -7  -7   2  106.49   13.30
   6   7  -2   56.69   12.40
  -6  -7   2   83.79   11.70
   5   7  -2   44.90   11.30
  -5  -7   2   48.60    8.50
   4   7  -2    2.80    4.60
  -4  -7   2    5.90    3.70
   3   7  -2    0.80    2.40
   3   7  -2    4.60    4.70
  -3  -7   2    2.00    2.50
   2   7  -2  862.81   37.70
  -2  -7   2  822.82   30.90
   1   7  -2    8.80    4.30
   1   7  -2   12.00    4.30
  -1  -7   2   12.50    3.70
   0   7  -2  953.20   36.50
   0   7  -2  852.21   36.60
   0  -7   2  899.21   32.30
   0  -7   2  836.72   32.20
   0  -7   2  923.81   29.70
  -1   7  -2  295.47   17.60
  -1   7  -2  319.47   18.30
   1  -7   2  310.17   15.40
   1  -7   2  320.37   14.10
   1  -7   2  282.07   15.40
   1  -7   2  298.07   14.30
  -2   7  -2  116.69   10.50
  -2   7  -2  129.19   11.20
   2  -7   2  122.59    8.60
   2  -7   2  134.09    9.30
   2  -7   2  122.39    9.30
  -3   7  -2  152.08   15.80
  -3   7  -2  132.79    8.10
  -3   7  -2  118.49   10.20
   3  -7   2  129.19    9.60
   3  -7   2  100.89   10.30
   3  -7   2  131.69    9.10
   3  -7   2  126.49    9.80
  -4   7  -2  392.16   15.70
  -4   7  -2  385.06   19.40
  -4   7  -2  389.36   25.70
  -4   7  -2  378.36   16.90
  -4   7  -2  399.36   17.10
  -4   7  -2  405.56   21.20
   4  -7   2  333.47   18.30
   4  -7   2  394.56   17.90
   4  -7   2  397.56   18.20
  -5   7  -2  114.69   13.30
  -5   7  -2  117.19    9.60
  -5   7  -2  118.19   10.00
  -5   7  -2  124.39   10.00
  -5   7  -2  133.29    8.40
  -5   7  -2  141.79    9.60
   5  -7   2  119.49    9.20
   5  -7   2  106.69   10.90
   5  -7   2  125.49    9.60
  -6   7  -2  361.36   18.90
  -6   7  -2  370.16   19.40
  -6   7  -2  353.26   19.40
  -6   7  -2  411.16   21.30
  -6   7  -2  370.16   17.20
  -6   7  -2  382.66   22.90
   6  -7   2  374.26   17.60
   6  -7   2  393.06   18.50
  -7   7  -2  442.66   22.70
  -7   7  -2  432.16   22.60
  -7   7  -2  421.36   19.60
  -7   7  -2  429.26   22.20
  -7   7  -2  392.66   26.30
  -7   7  -2  428.86   25.40
   7  -7   2  413.96   19.20
   7  -7   2  440.26   19.20
  -8   7  -2    2.20    2.50
  -8   7  -2   -2.50    2.40
  -8   7  -2    3.50    2.50
  -8   7  -2    2.90    5.10
   8  -7   2   -0.10    2.50
  -9   7  -2   -2.80    5.30
  -9   7  -2   -0.20    3.40
  -9   7  -2   -1.40    2.90
 -10   7  -2   45.40    8.70
 -10   7  -2   47.40   12.30
 -10   7  -2   47.80   10.40
 -11   7  -2   78.29   16.20
 -11   7  -2   84.39   12.00
 -11   7  -2   47.20   12.10
 -12   7  -2   23.90    8.70
 -12   7  -2   35.90    9.20
 -13   7  -2   97.19   17.40
  -9  -6   2   34.30    8.30
  -8  -6   2   19.00    6.30
   7   6  -2    1.00    3.90
  -7  -6   2   -0.40    3.20
   6   6  -2   16.90    7.50
  -6  -6   2   16.30    5.00
   5   6  -2   27.60    9.30
  -5  -6   2   38.90    6.70
   4   6  -2    2.30    3.20
  -4  -6   2    2.20    2.30
   3   6  -2    5.60    2.80
   3   6  -2    7.30    4.30
  -3  -6   2    6.00    2.80
  -3  -6   2    5.60    3.50
   2   6  -2    2.10    3.00
   2   6  -2    1.10    1.50
  -2  -6   2    2.40    1.90
  -2  -6   2    0.50    1.50
   1   6  -2 1389.06   50.09
   1   6  -2 1427.96   48.00
  -1  -6   2 1336.67   43.60
  -1  -6   2 1393.36   44.10
  -1  -6   2 1339.17   43.70
   0   6  -2   57.89    8.50
   0   6  -2   64.29   10.20
   0  -6   2   67.59    7.80
   0  -6   2   63.39    5.50
   0  -6   2   48.80    6.30
  -1   6  -2   66.19    4.30
  -1   6  -2   77.89   10.00
  -1   6  -2   71.29    4.60
  -1   6  -2   63.79    9.40
   1  -6   2   72.39    6.00
   1  -6   2   73.89    6.20
   1  -6   2   63.09    8.00
   1  -6   2   68.19    5.70
  -2   6  -2   10.60    2.80
  -2   6  -2   10.00    3.90
  -2   6  -2    6.20    3.70
  -2   6  -2    6.00    2.50
   2  -6   2    5.60    2.90
   2  -6   2    8.70    3.30
   2  -6   2    9.70    3.00
   2  -6   2    7.40    3.20
  -3   6  -2  579.04   21.40
  -3   6  -2  600.54   23.00
  -3   6  -2  571.34   19.90
  -3   6  -2  601.04   25.70
  -3   6  -2  582.24   23.20
  -3   6  -2  583.44   24.40
   3  -6   2  591.24   24.00
   3  -6   2  614.44   22.50
   3  -6   2  585.14   23.10
   3  -6   2  535.45   25.40
  -4   6  -2   38.10    6.80
  -4   6  -2   22.50    5.90
  -4   6  -2   26.50    4.50
  -4   6  -2   29.00    6.60
  -4   6  -2   30.00    5.30
  -4   6  -2   41.00    6.40
  -4   6  -2   33.70    6.70
   4  -6   2   43.80    7.20
   4  -6   2   26.80    5.30
   4  -6   2   29.10    5.90
   4  -6   2   31.00    6.10
  -5   6  -2  543.05   23.90
  -5   6  -2  584.14   24.30
  -5   6  -2  570.84   24.50
  -5   6  -2  602.14   24.10
  -5   6  -2  572.94   22.10
  -5   6  -2  564.24   25.10
  -5   6  -2  608.74   27.90
   5  -6   2  548.45   26.80
   5  -6   2  532.75   22.80
   5  -6   2  578.14   22.60
  -6   6  -2  219.28   15.80
  -6   6  -2  227.78   13.80
  -6   6  -2  216.08   13.80
  -6   6  -2  211.58   11.90
  -6   6  -2  215.48   13.90
  -6   6  -2  206.58   13.80
  -6   6  -2  225.78   13.60
  -6   6  -2  217.68   13.70
   6  -6   2  220.48   12.30
   6  -6   2  238.28   12.50
  -7   6  -2   19.70    5.80
  -7   6  -2   18.30    4.90
  -7   6  -2   17.70    6.50
  -7   6  -2   25.80    6.10
  -7   6  -2   13.20    4.10
  -7   6  -2   22.80    7.20
  -7   6  -2   28.60    7.20
   7  -6   2   23.60    4.90
   7  -6   2   23.60    5.10
  -8   6  -2   25.40    6.80
  -8   6  -2   24.30    5.50
  -8   6  -2   23.00    6.80
  -8   6  -2   21.80    6.70
  -8   6  -2   16.70    5.00
  -9   6  -2   24.90    5.60
  -9   6  -2   53.49   10.40
  -9   6  -2   50.99    8.60
  -9   6  -2   43.30    9.60
 -10   6  -2    0.20    3.10
 -10   6  -2   -0.80    4.60
 -10   6  -2    0.60    6.90
 -10   6  -2    5.40    4.30
 -11   6  -2  184.68   22.20
 -11   6  -2  254.47   30.60
 -11   6  -2  175.08   14.00
 -11   6  -2  222.38   26.20
 -12   6  -2   48.80   12.50
 -12   6  -2   48.40   10.80
 -13   6  -2   32.00    9.10
 -13   6  -2   29.40    8.70
 -10  -5   2   26.40    8.20
  -9  -5   2   32.10    7.80
  -8  -5   2   21.50    5.50
   7   5  -2   64.19   13.00
  -7  -5   2   52.09    8.50
   6   5  -2   31.40    9.30
  -6  -5   2   43.20    7.40
   5   5  -2   11.20    5.40
   4   5  -2  153.68   17.40
   4   5  -2  167.48   10.10
  -4  -5   2  152.28    8.20
  -4  -5   2  162.08    9.40
   3   5  -2   13.20    3.40
   3   5  -2   16.00    5.70
  -3  -5   2   15.40    2.80
  -3  -5   2   19.10    3.80
  -3  -5   2   13.80    2.60
  -3  -5   2   18.40    3.40
   2   5  -2  863.41   35.10
   2   5  -2  888.61   32.10
  -2  -5   2  885.51   28.20
  -2  -5   2  878.81   29.10
  -2  -5   2  864.51   27.90
   1   5  -2   95.99    8.00
   1   5  -2  105.39    9.40
  -1  -5   2  106.79    6.80
  -1  -5   2  105.59    6.10
  -1  -5   2   92.29    5.90
   0   5  -2 3156.58   96.99
   0   5  -2 3268.87   98.69
   0  -5   2 3380.56   93.99
   0  -5   2 3185.18   93.49
   0  -5   2 3235.38   93.69
  -1   5  -2  473.15   20.60
  -1   5  -2  494.25   21.00
  -1   5  -2  481.55   16.40
  -1   5  -2  465.45   16.30
   1  -5   2  494.15   18.60
   1  -5   2  464.85   18.30
  -2   5  -2    1.80    2.00
  -2   5  -2    1.80    1.60
  -2   5  -2    2.20    2.50
  -2   5  -2    3.10    2.70
  -2   5  -2    0.50    1.40
   2  -5   2    5.00    2.50
   2  -5   2    6.30    2.60
   2  -5   2    3.00    2.10
   2  -5   2    1.40    2.30
  -3   5  -2   68.29    5.60
  -3   5  -2   56.39    7.70
  -3   5  -2   76.09    8.90
  -3   5  -2   78.79    7.70
  -3   5  -2   79.79    6.50
  -3   5  -2   55.99    4.70
  -3   5  -2   65.89    5.80
   3  -5   2   77.19    7.70
   3  -5   2   51.59    6.60
   3  -5   2   72.29    8.00
  -4   5  -2  500.25   21.50
  -4   5  -2  481.55   18.60
  -4   5  -2  485.35   20.70
  -4   5  -2  492.05   21.00
  -4   5  -2  519.35   23.30
  -4   5  -2  475.85   20.00
   4  -5   2  504.95   20.00
   4  -5   2  491.95   19.50
   4  -5   2  495.55   20.90
   4  -5   2  481.05   23.00
  -5   5  -2   10.40    3.50
  -5   5  -2    7.50    3.80
  -5   5  -2    9.60    4.60
  -5   5  -2    9.10    3.50
  -5   5  -2   10.20    3.10
  -5   5  -2   11.60    4.20
  -5   5  -2   12.10    3.60
  -5   5  -2   19.00    4.40
   5  -5   2    9.20    3.60
   5  -5   2   14.90    4.20
   5  -5   2   11.70    4.00
   5  -5   2   13.20    4.00
  -6   5  -2   20.20    4.80
  -6   5  -2   24.80    5.60
  -6   5  -2   16.40    5.00
  -6   5  -2   19.00    5.60
  -6   5  -2   32.50    5.90
  -6   5  -2   18.10    4.10
  -6   5  -2   15.50    5.40
  -6   5  -2   10.40    3.30
   6  -5   2   25.80    5.00
   6  -5   2   25.10    4.60
   6  -5   2   25.50    9.10
  -7   5  -2    1.60    3.80
  -7   5  -2    3.90    2.40
  -7   5  -2   12.90    4.50
  -7   5  -2    1.70    2.70
  -7   5  -2    2.20    2.30
  -7   5  -2    3.80    3.30
  -7   5  -2    1.70    3.10
  -7   5  -2    2.10    1.90
   7  -5   2    3.10    2.10
  -8   5  -2   72.19    9.50
  -8   5  -2   57.29   10.60
  -8   5  -2   39.60    7.40
  -8   5  -2   52.29    8.90
  -8   5  -2   47.90    9.80
  -9   5  -2   52.39   11.10
  -9   5  -2   70.29   12.30
  -9   5  -2   54.19   10.10
  -9   5  -2   54.99    9.00
 -10   5  -2  120.29   17.00
 -10   5  -2  143.09   11.40
 -10   5  -2  150.08   19.10
 -10   5  -2  137.69   15.90
 -11   5  -2    6.20    7.70
 -11   5  -2   13.60    5.70
 -11   5  -2    6.90    5.40
 -11   5  -2   -1.30    4.30
 -12   5  -2   80.19   13.50
 -12   5  -2   27.90   11.10
 -12   5  -2   69.79   11.90
 -12   5  -2   58.69   20.70
 -13   5  -2   23.50    9.50
 -13   5  -2   42.80   10.00
 -13   5  -2   35.90   10.00
 -10  -4   2    1.20    4.00
  -9  -4   2   10.80    4.20
  -8  -4   2  210.38   13.60
   7   4  -2    9.30    5.90
  -7  -4   2    9.70    4.10
  -7  -4   2    8.00    3.70
   6   4  -2  267.77   19.60
  -6  -4   2  320.37   16.90
  -6  -4   2  331.87   15.20
   5   4  -2   42.30    9.20
  -5  -4   2   43.60    6.60
  -5  -4   2   59.69    7.00
   4   4  -2  435.86   22.40
   4   4  -2  407.06   17.40
  -4  -4   2  421.06   17.60
  -4  -4   2  430.96   16.40
   3   4  -2  125.99    8.10
   3   4  -2  118.79   10.30
  -3  -4   2  122.19    6.80
  -3  -4   2  106.19    6.90
   2   4  -2  854.01   32.60
   2   4  -2  838.32   29.80
  -2  -4   2  855.81   26.90
   1   4  -2 2280.07   70.39
   1   4  -2 2244.48   68.39
  -1  -4   2 2227.48   64.89
   0   4  -2  312.07   14.90
   0   4  -2  280.17   13.80
   0  -4   2  317.37   11.60
   0  -4   2  297.87   11.50
   0  -4   2  318.67   12.10
  -1   4  -2 1317.07   37.20
  -1   4  -2 1226.78   37.00
  -1   4  -2 1189.18   40.50
  -1   4  -2 1220.68   40.80
   1  -4   2 1248.98   38.40
  -2   4  -2  885.41   30.80
  -2   4  -2  856.31   30.70
  -2   4  -2  881.61   28.20
  -2   4  -2  872.11   28.90
   2  -4   2  903.01   29.50
   2  -4   2  842.22   28.40
   2  -4   2  913.91   31.70
  -3   4  -2   52.79    6.60
  -3   4  -2   52.49    4.50
  -3   4  -2   70.29    7.60
  -3   4  -2   73.99    7.90
  -3   4  -2   58.59    7.30
  -3   4  -2   48.60    6.90
   3  -4   2   55.69    6.80
   3  -4   2   64.39    7.40
   3  -4   2   58.79    6.40
   3  -4   2   51.99    6.90
  -4   4  -2  598.24   23.30
  -4   4  -2  555.74   22.40
  -4   4  -2  609.64   23.50
  -4   4  -2  578.74   22.60
  -4   4  -2  579.64   25.30
  -4   4  -2  586.94   23.00
  -4   4  -2  574.04   21.00
   4  -4   2  564.44   21.80
   4  -4   2  580.64   22.80
   4  -4   2  624.04   21.60
  -5   4  -2  199.78   11.70
  -5   4  -2  205.38   14.20
  -5   4  -2  205.98   12.50
  -5   4  -2  188.68   11.80
  -5   4  -2  194.08   11.70
  -5   4  -2  206.08   10.60
  -5   4  -2  208.98   11.80
  -5   4  -2  180.18   10.60
   5  -4   2  187.18   12.80
   5  -4   2  196.98   11.50
   5  -4   2  193.68   10.20
   5  -4   2  172.18   10.00
  -6   4  -2  107.99    9.00
  -6   4  -2  129.69    8.30
  -6   4  -2  128.69    8.40
  -6   4  -2  115.59   11.00
  -6   4  -2   82.89   10.60
  -6   4  -2  108.39   12.50
  -6   4  -2  102.49    9.50
  -6   4  -2  114.99    9.60
   6  -4   2  123.49    7.30
   6  -4   2  117.69   10.20
  -7   4  -2   15.50    4.70
  -7   4  -2   18.00    5.90
  -7   4  -2   19.00    4.60
  -7   4  -2   10.10    4.50
  -7   4  -2   20.20    3.90
  -7   4  -2   13.70    4.60
  -7   4  -2   15.00    5.60
  -7   4  -2   18.70    4.40
  -8   4  -2   16.80    4.90
  -8   4  -2   21.70    6.60
  -8   4  -2   20.50    7.20
  -8   4  -2   16.60    4.80
  -8   4  -2   21.90    5.80
  -9   4  -2  194.78   15.70
  -9   4  -2  164.18   20.40
  -9   4  -2  208.48   14.70
  -9   4  -2  147.49   17.40
  -9   4  -2  226.88   13.40
 -10   4  -2   63.19   13.30
 -10   4  -2   72.29   10.60
 -10   4  -2   30.20    9.00
 -10   4  -2   65.69   11.00
 -11   4  -2  274.57   17.70
 -11   4  -2  277.57   22.30
 -11   4  -2  285.27   22.40
 -12   4  -2   19.20    6.80
 -12   4  -2   10.10    6.80
 -12   4  -2   21.90    7.50
 -13   4  -2   21.70   10.40
 -13   4  -2   26.40    9.20
 -11  -3   2   22.50    6.60
 -10  -3   2    0.10    2.90
 -10  -3   2   -2.10    4.20
  -9  -3   2  248.58   18.00
  -9  -3   2  240.38   15.40
  -8  -3   2   32.80    7.90
  -8  -3   2   31.80    6.60
  -7  -3   2  430.06   22.00
  -7  -3   2  430.46   19.10
   6   3  -2    0.30    3.50
  -6  -3   2   -1.40    1.90
  -6  -3   2    1.90    2.40
   5   3  -2    1.80    3.00
  -5  -3   2    3.20    1.80
  -5  -3   2    4.10    2.40
   4   3  -2    3.10    1.90
   4   3  -2    0.00    2.10
  -4  -3   2    3.60    2.30
  -4  -3   2   -0.20    1.50
   3   3  -2   23.60    4.10
   3   3  -2   22.30    5.40
  -3  -3   2   25.90    4.40
  -3  -3   2   23.20    3.00
   2   3  -2  564.54   20.90
   2   3  -2  566.74   22.90
  -2  -3   2  600.14   18.00
   1   3  -2  266.77   11.90
   1   3  -2  254.67   12.70
   0   3  -2 1555.24   47.80
   0   3  -2 1498.55   47.20
   0  -3   2 1541.65   43.50
  -1   3  -2  149.49    8.70
  -1   3  -2  154.28    8.50
  -1   3  -2  157.88    6.80
  -1   3  -2  173.18    7.10
   1  -3   2  148.09    8.20
   1  -3   2  146.29    7.20
  -2   3  -2  296.27   13.40
  -2   3  -2  290.27   12.00
  -2   3  -2  289.07   11.50
  -2   3  -2  268.17   12.30
  -2   3  -2  298.27   13.20
   2  -3   2  289.87   11.80
   2  -3   2  269.97   13.40
   2  -3   2  311.17   12.40
  -3   3  -2   -2.10    1.80
  -3   3  -2    1.30    2.50
  -3   3  -2    1.70    2.30
  -3   3  -2    1.20    1.90
  -3   3  -2    1.30    1.80
  -3   3  -2    2.60    2.50
  -3   3  -2    2.60    2.60
   3  -3   2    2.30    2.30
   3  -3   2    3.50    2.20
   3  -3   2    2.30    2.40
   3  -3   2    2.00    2.20
  -4   3  -2 3199.88   95.69
  -4   3  -2 3398.06  100.89
  -4   3  -2 3406.96   98.59
  -4   3  -2 3282.87   97.79
  -4   3  -2 3345.17   98.69
  -4   3  -2 3272.27   96.89
  -4   3  -2 3354.46   95.59
   4  -3   2 3323.07  100.19
   4  -3   2 3386.56   95.39
   4  -3   2 3274.27   97.09
   4  -3   2 3244.68   95.79
  -5   3  -2  106.39   11.70
  -5   3  -2  106.89   12.90
  -5   3  -2   79.59    9.00
  -5   3  -2   80.89    6.00
  -5   3  -2   84.89    6.50
  -5   3  -2  106.79   11.30
  -5   3  -2   96.69    8.40
   5  -3   2   89.29    8.20
   5  -3   2   96.09    7.50
  -6   3  -2  979.50   35.20
  -6   3  -2 1011.20   32.30
  -6   3  -2 1019.70   37.20
  -6   3  -2  933.51   33.10
  -6   3  -2  979.00   36.10
  -6   3  -2  986.60   35.70
  -6   3  -2  953.10   37.60
   6  -3   2  994.80   41.50
  -7   3  -2   36.60    7.80
  -7   3  -2   47.30    7.70
  -7   3  -2   53.19    9.40
  -7   3  -2   42.10    8.00
  -7   3  -2   49.40    7.80
  -7   3  -2   39.00    8.20
  -7   3  -2   44.00    6.70
  -8   3  -2   29.70    7.90
  -8   3  -2   35.00    6.90
  -8   3  -2   33.50    8.50
  -8   3  -2   23.20    6.70
  -8   3  -2   35.10    6.30
  -9   3  -2  284.27   20.10
  -9   3  -2  293.17   18.40
  -9   3  -2  293.17   17.90
  -9   3  -2  322.87   16.70
  -9   3  -2  283.37   19.60
 -10   3  -2  109.59   14.30
 -10   3  -2  108.49   12.80
 -10   3  -2   65.49   13.30
 -10   3  -2  123.09   16.40
 -11   3  -2   52.29    9.60
 -11   3  -2   39.70   11.60
 -11   3  -2   55.49   10.70
 -11   3  -2   23.30    8.90
 -12   3  -2   77.19   12.50
 -12   3  -2   62.89   14.10
 -12   3  -2   62.99   12.30
 -12  -2   2   29.90    9.90
 -11  -2   2  172.48   21.50
 -10  -2   2   70.39   10.80
 -10  -2   2   93.19   14.40
  -9  -2   2  125.29   13.50
  -9  -2   2  126.69   16.60
  -8  -2   2  291.67   15.60
  -8  -2   2  291.87   18.70
  -7  -2   2   61.79    9.70
  -7  -2   2   60.39    7.50
   6   2  -2   11.00    3.80
  -6  -2   2    5.30    3.20
  -6  -2   2   10.90    3.00
   5   2  -2   29.00    6.40
   5   2  -2   33.00    4.20
  -5  -2   2   30.30    4.10
  -5  -2   2   29.90    5.90
   4   2  -2   45.90    7.40
   4   2  -2   37.10    4.70
  -4  -2   2   42.70    4.20
  -4  -2   2   36.30    5.90
   3   2  -2    0.20    1.60
   3   2  -2    1.10    2.60
  -3  -2   2    1.30    1.80
   2   2  -2  250.47   10.90
   2   2  -2  265.17   12.20
  -2  -2   2  249.48   11.50
   1   2  -2  311.67   12.50
   0   2  -2    1.00    1.80
  -1   2  -2  231.28    8.70
  -1   2  -2  215.78    9.70
  -1   2  -2  228.18    9.70
   1  -2   2  210.08    9.90
   1  -2   2  220.68    8.90
   1  -2   2  223.28    8.40
  -2   2  -2 1407.56   43.20
  -2   2  -2 1360.96   41.00
  -2   2  -2 1306.27   40.60
  -2   2  -2 1385.26   41.30
  -2   2  -2 1364.76   41.70
   2  -2   2 1300.07   40.70
   2  -2   2 1391.96   41.40
   2  -2   2 1331.47   42.90
  -3   2  -2 4006.70  113.69
  -3   2  -2 3807.42  109.29
  -3   2  -2 3796.12  110.39
  -3   2  -2 3805.62  109.19
  -3   2  -2 3849.51  112.39
  -3   2  -2 3911.01  111.99
   3  -2   2 3770.22  112.99
   3  -2   2 4148.38  111.79
   3  -2   2 3784.92  109.79
   3  -2   2 3808.32  110.69
  -4   2  -2  605.64   21.10
  -4   2  -2  611.64   24.50
  -4   2  -2  609.04   22.90
  -4   2  -2  584.54   20.20
  -4   2  -2  621.84   25.10
  -4   2  -2  591.74   22.40
  -4   2  -2  608.64   23.90
   4  -2   2  588.24   20.80
   4  -2   2  609.94   22.20
   4  -2   2  618.34   24.80
   4  -2   2  624.34   20.40
  -5   2  -2 3350.26   98.29
  -5   2  -2 3307.57  103.89
  -5   2  -2 3414.76  102.79
  -5   2  -2 3433.06   96.49
  -5   2  -2 3381.06  100.89
  -5   2  -2 3419.86  102.99
  -5   2  -2 3414.76  100.09
  -5   2  -2 3440.56  100.59
   5  -2   2 3389.66   99.29
  -6   2  -2  277.47   16.90
  -6   2  -2  281.27   14.80
  -6   2  -2  275.37   13.00
  -6   2  -2  280.77   15.30
  -6   2  -2  274.17   16.20
  -6   2  -2  246.28   16.00
  -6   2  -2  280.57   14.80
  -7   2  -2   25.20    6.60
  -7   2  -2   22.10    7.10
  -7   2  -2   25.20    5.80
  -7   2  -2   49.00    7.20
  -7   2  -2   34.80    8.10
  -8   2  -2    2.40    6.20
  -8   2  -2    2.10    3.60
  -8   2  -2    6.90    4.10
  -8   2  -2   -6.10    3.70
  -8   2  -2   -0.30    2.60
  -9   2  -2   -1.70    3.40
  -9   2  -2    6.40    3.60
  -9   2  -2   -1.70    3.00
  -9   2  -2   -2.00    4.50
  -9   2  -2   -0.30    6.00
 -10   2  -2   10.10    5.20
 -10   2  -2   -4.10    3.90
 -10   2  -2    0.40    4.00
 -10   2  -2    9.00    8.00
 -10   2  -2   16.90    7.70
 -11   2  -2   21.90    8.90
 -11   2  -2   41.10    9.80
 -11   2  -2   46.40   11.60
 -11   2  -2   34.10    8.00
 -12   2  -2   13.70    7.30
 -12   2  -2   11.10    8.10
 -12   2  -2   17.50    6.70
 -12  -1   2   66.49   11.00
 -12  -1   2   47.20   11.30
 -11  -1   2   59.39    9.90
 -11  -1   2   66.29   14.40
 -10  -1   2   63.49    9.80
 -10  -1   2   49.30   11.10
  -9  -1   2  213.28   17.00
  -9  -1   2  211.08   13.50
  -8  -1   2  144.19   12.80
  -8  -1   2  138.89   10.00
  -7  -1   2  591.84   23.00
  -7  -1   2  604.74   21.70
  -7  -1   2  606.54   27.40
  -6  -1   2   35.80    5.00
  -6  -1   2   36.10    7.20
   5   1  -2  890.41   31.80
   5   1  -2  822.92   27.60
  -5  -1   2  848.42   31.60
  -5  -1   2  854.31   27.40
   4   1  -2  524.75   20.80
   4   1  -2  528.75   18.60
  -4  -1   2  514.45   17.10
  -4  -1   2  543.15   21.20
   3   1  -2   -1.10    1.40
  -3  -1   2    3.30    2.20
   2   1  -2 1285.87   40.70
  -2  -1   2 1411.16   41.10
   1   1  -2  416.26   14.80
   0   1  -2  959.80   29.30
   0  -1   2  921.21   28.10
   0  -1   2  977.90   27.20
  -1   1  -2 1104.49   32.10
  -1   1  -2 1061.19   33.20
  -1   1  -2 1043.90   31.40
  -1   1  -2 1055.99   32.00
   1  -1   2 1042.60   33.20
   1  -1   2 1070.09   32.10
   1  -1   2 1050.69   31.50
  -2   1  -2  731.33   27.10
  -2   1  -2  679.83   24.20
  -2   1  -2  658.43   23.00
  -2   1  -2  656.23   21.10
  -2   1  -2  657.43   22.30
   2  -1   2  664.33   21.90
  -3   1  -2  825.02   25.10
  -3   1  -2  831.62   28.90
  -3   1  -2  814.72   29.70
  -3   1  -2  800.22   27.30
  -3   1  -2  834.72   28.00
   3  -1   2  889.81   27.70
   3  -1   2  793.22   26.30
  -4   1  -2   55.09    6.60
  -4   1  -2   73.69    8.30
  -4   1  -2   57.09    3.50
  -4   1  -2   59.29    5.00
  -4   1  -2   50.09    7.10
  -4   1  -2   65.79    8.20
   4  -1   2   57.89    5.20
  -5   1  -2  563.34   24.10
  -5   1  -2  575.34   22.90
  -5   1  -2  595.84   23.10
  -5   1  -2  561.24   25.10
  -5   1  -2  576.94   20.60
  -5   1  -2  543.85   22.10
   5  -1   2  553.84   20.80
  -6   1  -2  220.58   14.40
  -6   1  -2  220.18   13.10
  -6   1  -2  251.77   15.90
  -6   1  -2  231.18   11.60
  -6   1  -2  238.28   13.70
  -6   1  -2  243.78   13.90
  -7   1  -2  122.29   14.10
  -7   1  -2  116.89   11.00
  -7   1  -2  140.79    9.00
  -7   1  -2  126.59   10.30
  -8   1  -2  308.67   18.00
  -8   1  -2  272.97   18.80
  -8   1  -2  302.27   15.30
  -8   1  -2  309.67   18.00
  -9   1  -2    7.80    6.20
  -9   1  -2    5.90    4.50
  -9   1  -2    9.50    6.00
  -9   1  -2    5.60    3.70
 -10   1  -2   87.69   13.00
 -10   1  -2   78.59   15.00
 -10   1  -2   88.49   14.30
 -10   1  -2  103.59   12.40
 -11   1  -2   20.40    6.00
 -11   1  -2   14.40    8.70
 -11   1  -2   16.50    6.50
 -11   1  -2    8.50    6.70
 -12   1  -2   48.30   10.90
 -12   1  -2   30.50    8.30
 -12   1  -2   39.10   13.00
 -12   0   2   69.49   11.10
 -12   0   2   62.89   14.20
 -11   0   2  158.28   20.30
 -11   0   2  105.79   13.60
 -10   0   2  273.87   16.60
 -10   0   2  312.87   21.80
  -9   0   2  296.47   20.00
  -9   0   2  302.47   16.40
  -8   0   2  458.85   20.40
  -8   0   2  480.15   25.00
  -7   0   2  165.78   12.70
  -7   0   2  148.99    8.60
  -7   0   2  145.49    9.20
  -6   0   2  366.16   16.20
  -6   0   2  357.76   14.70
  -6   0   2  332.37   17.70
  -6   0   2  341.27   13.30
  -5   0   2    4.20    2.80
  -5   0   2    3.80    2.20
  -5   0   2    3.90    2.30
  -4   0   2   75.29    4.80
  -4   0   2   81.49    8.60
   3   0  -2    0.60    1.60
  -3   0   2   -2.30    1.60
   2   0  -2 8373.96  231.98
   1   0  -2  887.41   27.90
   0   0  -2  394.66   13.90
   0   0  -2  409.16   13.30
   0   0   2  400.46   13.40
   0   0   2  383.26   13.00
  -1   0  -2  147.29    7.40
  -1   0  -2  135.99    6.40
   1   0   2  145.79    7.20
   1   0   2  144.69    6.80
  -2   0  -2  229.48    8.70
  -2   0  -2  251.57   10.90
  -2   0  -2  231.88   10.90
  -2   0  -2  239.88   10.40
   2   0   2  239.28   10.40
   2   0   2  238.18    9.70
  -3   0  -2   -2.50    1.10
  -3   0  -2    2.00    2.50
  -3   0  -2   -1.50    2.20
  -3   0  -2    1.40    2.30
   3   0   2    2.10    1.80
  -4   0  -2  144.99    8.90
  -4   0  -2  142.59    7.80
  -4   0  -2  134.69    8.90
  -4   0  -2  136.49    8.90
  -4   0  -2  145.69    9.70
  -4   0  -2  122.39   10.10
   4   0   2  128.99    7.70
  -5   0  -2   93.69   10.00
  -5   0  -2   84.59    6.30
  -5   0  -2   79.49   10.20
  -5   0  -2   77.79    8.90
  -5   0  -2   68.09    8.30
  -5   0  -2   88.39   11.20
   5   0   2   80.39    5.60
  -6   0  -2  217.48   12.50
  -6   0  -2  191.88   12.80
  -6   0  -2  183.98   13.30
  -6   0  -2  228.58   13.10
  -6   0  -2  196.68   10.70
  -7   0  -2    5.00    3.00
  -7   0  -2    7.90    4.10
  -7   0  -2    8.40    3.80
  -7   0  -2   -0.50    4.10
  -8   0  -2  151.08   10.10
  -8   0  -2  141.09   17.30
  -8   0  -2  146.59   12.90
  -9   0  -2    2.90    4.40
  -9   0  -2   16.90    4.80
  -9   0  -2   13.30    7.50
  -9   0  -2    4.90    4.10
 -10   0  -2  149.09   18.10
 -10   0  -2  154.58   21.50
 -10   0  -2  157.38   18.80
 -10   0  -2  151.48   12.10
 -11   0  -2  194.58   23.90
 -11   0  -2  225.28   20.50
 -11   0  -2  184.38   14.40
 -11   0  -2  208.28   16.70
 -13   1   2   21.80    9.10
 -13   1   2   17.50    9.00
 -12   1   2   99.99   18.00
 -12   1   2   93.69   13.90
 -11   1   2    6.20    6.10
 -11   1   2    6.20    4.90
 -10   1   2  161.08   19.00
  -9   1   2  170.38   11.90
  -9   1   2  178.38   19.30
  -8   1   2  423.06   22.70
  -8   1   2  378.06   18.10
  -7   1   2  105.49    7.40
  -7   1   2  118.59   13.70
  -7   1   2  102.89    7.60
  -6   1   2   84.69    7.40
  -6   1   2   86.89    6.50
  -6   1   2   98.09   11.00
  -6   1   2   82.19    5.90
  -5   1   2    2.80    2.20
  -5   1   2    5.50    3.30
  -5   1   2    6.70    2.00
  -5   1   2    3.60    2.40
  -4   1   2    0.20    1.80
  -4   1   2    0.10    1.50
  -4   1   2    0.40    1.20
  -4   1   2    2.50    2.50
  -3   1   2 1841.62   52.59
  -3   1   2 1644.04   53.19
   2  -1  -2  145.59    7.00
  -2   1   2  139.19    7.40
  -1   1   2 5569.04  159.58
  -1   1   2 5961.90  160.58
   0  -1  -2  283.87   10.90
   0  -1  -2  245.98   10.40
   0   1   2  254.07   10.40
  -1  -1  -2  235.28   10.60
  -1  -1  -2  222.48   10.00
  -1  -1  -2  219.38   10.00
   1   1   2  216.88    9.40
   1   1   2  238.78   10.30
  -2  -1  -2   82.89    6.20
  -2  -1  -2   77.69    6.20
  -2  -1  -2   89.39    6.60
   2   1   2   92.49    6.10
  -3  -1  -2  586.44   21.10
  -3  -1  -2  621.74   22.40
  -3  -1  -2  644.24   23.70
  -3  -1  -2  630.84   23.10
  -3  -1  -2  632.64   23.60
   3   1   2  617.14   19.50
   3   1   2  641.34   22.00
  -4  -1  -2  613.34   24.40
  -4  -1  -2  609.34   22.00
  -4  -1  -2  651.23   23.50
  -4  -1  -2  638.04   24.40
  -4  -1  -2  615.54   24.80
   4   1   2  637.44   21.90
   4   1   2  649.43   22.20
  -5  -1  -2  716.43   29.20
  -5  -1  -2  727.53   25.60
  -5  -1  -2  734.13   27.10
  -5  -1  -2  765.12   28.60
  -5  -1  -2  709.53   28.40
  -6  -1  -2    7.60    3.90
  -6  -1  -2   12.10    3.60
  -6  -1  -2    8.60    3.70
  -6  -1  -2    4.90    3.30
  -7  -1  -2  904.11   34.20
  -7  -1  -2  882.81   35.20
  -7  -1  -2  883.61   37.10
  -7  -1  -2  872.81   31.80
  -8  -1  -2   82.59   11.30
  -8  -1  -2   96.99   10.70
  -8  -1  -2   74.09   10.80
  -8  -1  -2   84.59   13.40
  -9  -1  -2  413.76   25.30
  -9  -1  -2  442.66   23.80
  -9  -1  -2  451.35   20.80
  -9  -1  -2  361.56   22.30
 -10  -1  -2   36.30   11.10
 -10  -1  -2   48.70   10.50
 -10  -1  -2   37.00    9.50
 -11  -1  -2   80.29   14.70
 -11  -1  -2   92.29   15.20
 -13   2   2  231.58   23.40
 -13   2   2  193.58   25.30
 -12   2   2   38.50    9.70
 -12   2   2   22.40    9.00
 -11   2   2  129.89   18.40
 -11   2   2  149.59   16.90
 -10   2   2    2.50    3.80
 -10   2   2    6.90    4.10
  -9   2   2  232.28   17.60
  -9   2   2  278.17   15.50
  -8   2   2  192.48   15.00
  -8   2   2  199.98   12.20
  -7   2   2  538.45   21.80
  -7   2   2  575.04   25.90
  -7   2   2  577.44   22.40
  -7   2   2  490.65   21.90
  -6   2   2  268.57   13.30
  -6   2   2  290.87   16.10
  -6   2   2  275.37   15.30
  -6   2   2  276.47   13.60
  -6   2   2  292.77   13.50
  -5   2   2  146.69    9.90
  -5   2   2  134.39    8.10
  -5   2   2  121.49    8.10
  -5   2   2  147.09   10.00
   4  -2  -2  273.17   12.00
  -4   2   2  277.97   12.10
  -4   2   2  273.77   12.20
  -4   2   2  292.37   14.10
  -4   2   2  263.47   13.60
   3  -2  -2   32.80    4.70
  -3   2   2   41.80    5.20
  -3   2   2   46.40    6.70
  -3   2   2   34.40    5.40
  -3   2   2   32.10    5.10
  -3   2   2   37.40    4.90
   2  -2  -2  278.47   12.70
  -2   2   2  263.17   11.30
  -2   2   2  270.17   11.70
   1  -2  -2    5.90    2.90
   1  -2  -2   10.30    2.90
   1  -2  -2    7.50    2.70
  -1   2   2    9.20    3.20
  -1   2   2   12.90    3.40
  -1   2   2   10.50    2.80
   0  -2  -2  247.68   11.30
   0   2   2  278.27   12.00
   0   2   2  251.07   10.90
   0   2   2  268.27   11.60
  -1  -2  -2  614.44   22.50
  -1  -2  -2  691.43   22.50
  -1  -2  -2  633.74   23.50
  -1  -2  -2  678.13   22.00
   1   2   2  642.84   23.00
   1   2   2  643.84   22.60
   1   2   2  669.13   23.20
  -2  -2  -2  156.68    9.60
  -2  -2  -2  140.89    8.60
  -2  -2  -2  157.38    8.70
  -2  -2  -2  143.29    8.00
   2   2   2  150.78    7.80
   2   2   2  148.99    8.30
   2   2   2  161.78    8.50
  -3  -2  -2   47.00    6.60
  -3  -2  -2   36.40    5.80
  -3  -2  -2   53.49    7.20
  -3  -2  -2   48.70    6.80
  -3  -2  -2   25.90    4.40
   3   2   2   47.60    4.80
   3   2   2   34.20    4.40
   3   2   2   43.50    5.30
  -4  -2  -2 1390.56   46.20
  -4  -2  -2 1392.76   46.30
  -4  -2  -2 1353.06   43.20
  -4  -2  -2 1333.77   44.40
   4   2   2 1373.46   42.20
   4   2   2 1444.06   44.30
  -5  -2  -2   68.29    7.50
  -5  -2  -2   61.49    8.70
  -5  -2  -2   60.49    8.30
  -5  -2  -2   64.69    8.60
  -6  -2  -2  505.35   22.10
  -6  -2  -2  483.95   23.60
  -6  -2  -2  482.45   23.00
  -6  -2  -2  491.75   20.20
  -7  -2  -2   61.99   10.10
  -7  -2  -2   54.19    9.80
  -7  -2  -2   72.89    9.00
  -7  -2  -2   59.09    9.60
  -8  -2  -2  143.09   10.90
  -8  -2  -2  137.79   16.00
  -8  -2  -2  143.09   15.80
  -8  -2  -2  151.98   17.30
  -9  -2  -2    0.80    4.50
  -9  -2  -2   25.20    8.30
  -9  -2  -2   -0.80    4.40
 -10  -2  -2   26.70    7.60
 -10  -2  -2   20.00    8.50
 -10  -2  -2   14.10    9.20
 -13   3   2   -4.10    5.50
 -13   3   2    7.60   11.80
 -13   3   2   12.90    7.20
 -12   3   2   67.49   14.60
 -12   3   2   72.09   13.10
 -12   3   2   85.79   13.60
 -11   3   2   74.49   12.20
 -11   3   2   54.69   12.00
 -11   3   2   64.29   10.40
 -10   3   2  178.08   15.80
 -10   3   2  178.38   13.10
 -10   3   2  161.08   12.90
  -9   3   2   18.70    5.10
  -9   3   2   11.80    5.30
  -8   3   2 1748.33   63.39
  -8   3   2 2023.40   60.79
  -8   3   2 2034.60   68.79
  -8   3   2 1950.60   61.99
  -8   3   2 2080.69   63.59
  -7   3   2  219.88   10.70
  -7   3   2  220.38   12.10
  -7   3   2  221.48   14.60
  -7   3   2  197.68   12.50
  -7   3   2  226.58   12.90
   6  -3  -2  788.82   28.60
  -6   3   2  776.72   26.90
  -6   3   2  845.72   30.60
  -6   3   2  788.72   31.80
  -6   3   2  822.22   29.60
  -6   3   2  780.22   29.30
  -6   3   2  828.72   32.90
   5  -3  -2  592.34   22.70
  -5   3   2  482.85   19.50
  -5   3   2  554.64   20.00
  -5   3   2  583.94   22.40
  -5   3   2  615.14   23.70
  -5   3   2  559.44   22.10
  -5   3   2  597.24   24.90
  -5   3   2  560.84   23.40
  -5   3   2  578.64   21.40
   4  -3  -2  275.27   13.80
  -4   3   2  271.07   14.90
  -4   3   2  275.27   13.10
  -4   3   2  263.57   11.40
  -4   3   2  294.67   14.10
  -4   3   2  275.07   14.10
  -4   3   2  274.97   13.00
  -4   3   2  252.27   11.20
  -4   3   2  256.47   12.70
   3  -3  -2    2.10    2.00
  -3   3   2    3.10    2.20
  -3   3   2    2.90    2.30
  -3   3   2    3.30    2.40
  -3   3   2    4.80    3.30
  -3   3   2    1.60    2.10
  -3   3   2    1.60    2.20
   2  -3  -2   19.60    4.10
   2  -3  -2   23.70    3.90
  -2   3   2   26.40    4.10
  -2   3   2   29.40    4.80
  -2   3   2   19.80    4.40
  -2   3   2   17.40    3.80
  -2   3   2   22.30    4.80
   1  -3  -2    5.30    2.50
   1  -3  -2   11.70    2.80
   1  -3  -2    9.70    3.40
   1  -3  -2   11.40    3.50
  -1   3   2    8.80    2.90
  -1   3   2    8.60    3.40
  -1   3   2    9.80    3.30
  -1   3   2   11.30    3.00
  -1   3   2    9.10    2.90
  -1   3   2    7.40    2.90
  -1   3   2    8.40    2.90
   0  -3  -2   38.80    4.80
   0  -3  -2   37.80    5.60
   0  -3  -2   29.10    4.70
   0  -3  -2   33.10    5.60
   0   3   2   32.90    5.10
   0   3   2   25.20    4.80
   0   3   2   29.70    5.40
   0   3   2   30.30    4.30
   0   3   2   26.70    4.70
  -1  -3  -2    2.80    2.60
  -1  -3  -2    0.90    2.40
  -1  -3  -2    2.20    2.40
  -1  -3  -2    2.30    2.20
  -1  -3  -2    3.70    2.20
   1   3   2    1.20    1.80
   1   3   2    3.30    2.00
   1   3   2    3.80    1.80
  -2  -3  -2  765.02   26.80
  -2  -3  -2  761.82   27.70
  -2  -3  -2  841.42   27.60
  -2  -3  -2  822.82   29.60
   2   3   2  796.32   27.40
   2   3   2  737.93   27.00
   2   3   2  822.52   27.50
  -3  -3  -2  335.37   16.90
  -3  -3  -2  346.87   15.50
  -3  -3  -2  317.27   15.20
  -3  -3  -2  344.77   14.70
  -3  -3  -2  338.97   16.30
   3   3   2  326.27   14.10
   3   3   2  353.76   14.00
  -4  -3  -2  580.64   21.60
  -4  -3  -2  577.14   23.30
  -4  -3  -2  526.75   22.30
  -4  -3  -2  545.85   23.60
  -4  -3  -2  558.74   24.60
  -5  -3  -2  691.03   29.60
  -5  -3  -2  803.32   28.00
  -5  -3  -2  732.93   30.50
  -5  -3  -2  755.02   28.90
  -6  -3  -2    7.40    4.60
  -6  -3  -2    6.40    2.90
  -6  -3  -2   -1.70    2.50
  -6  -3  -2    2.70    3.20
  -7  -3  -2  163.48   13.60
  -7  -3  -2  184.08   11.70
  -7  -3  -2  164.28   13.50
  -7  -3  -2  182.98   13.70
  -8  -3  -2    1.50    3.90
  -8  -3  -2    0.90    6.30
  -9  -3  -2   78.89   12.80
  -9  -3  -2   85.99   13.90
 -10  -3  -2   37.20    9.50
 -13   4   2  246.58   25.80
 -13   4   2  189.68   25.80
 -12   4   2   -2.10    5.60
 -12   4   2    1.60    5.00
 -12   4   2    4.50    5.50
 -11   4   2  431.26   23.70
 -11   4   2  435.46   27.60
 -11   4   2  429.76   24.10
 -10   4   2    6.90    3.20
 -10   4   2    1.60    4.40
 -10   4   2    6.10    4.30
 -10   4   2    3.30    3.30
  -9   4   2  185.48   11.20
  -9   4   2  190.98   13.20
  -9   4   2  160.68   12.80
  -8   4   2    0.80    4.10
  -8   4   2    0.50    2.00
  -8   4   2    0.10    2.30
  -8   4   2    5.80    3.80
  -8   4   2    3.00    2.90
  -7   4   2  569.14   22.80
  -7   4   2  615.84   27.40
  -7   4   2  583.24   24.40
  -7   4   2  625.14   26.00
  -7   4   2  611.74   25.60
  -6   4   2    3.70    2.70
  -6   4   2    3.90    2.90
  -6   4   2    6.20    3.10
  -6   4   2   10.50    4.70
  -6   4   2    9.20    3.60
  -6   4   2    5.20    2.60
  -6   4   2    6.90    3.50
   5  -4  -2  224.78   13.40
  -5   4   2  238.28   13.20
  -5   4   2  220.88   12.90
  -5   4   2  226.98   14.90
  -5   4   2  223.68   12.90
  -5   4   2  239.48   13.00
  -5   4   2  235.18   13.90
  -5   4   2  239.88   11.70
   4  -4  -2   89.09    8.00
   4  -4  -2   84.69    7.10
   4  -4  -2   77.89    5.50
  -4   4   2   80.09    7.70
  -4   4   2  128.09   12.70
  -4   4   2   90.79    7.50
  -4   4   2   91.69    7.40
  -4   4   2   85.69    7.10
  -4   4   2   88.79    6.70
   3  -4  -2  427.46   16.90
   3  -4  -2  446.96   18.60
   3  -4  -2  414.86   16.30
   3  -4  -2  415.26   19.80
  -3   4   2  411.66   16.80
  -3   4   2  428.16   18.00
  -3   4   2  394.66   19.20
  -3   4   2  403.36   17.80
  -3   4   2  442.06   18.70
  -3   4   2  438.36   17.40
  -3   4   2  396.16   18.50
   2  -4  -2   67.49    7.80
   2  -4  -2   75.49    7.60
   2  -4  -2   65.69    7.80
  -2   4   2   65.89    5.80
  -2   4   2   71.69    8.60
  -2   4   2   78.39    9.60
  -2   4   2   65.09    7.10
  -2   4   2   57.09    7.60
  -2   4   2   59.49    7.10
   1  -4  -2    0.20    1.20
   1  -4  -2    3.30    2.50
   1  -4  -2    3.10    3.20
   1  -4  -2    2.80    3.10
   1  -4  -2    0.80    1.70
  -1   4   2    3.60    2.20
  -1   4   2    0.80    1.30
  -1   4   2    2.60    2.90
  -1   4   2    0.40    2.00
  -1   4   2    0.70    2.10
  -1   4   2    1.40    2.20
   0  -4  -2   34.30    5.40
   0  -4  -2   49.60    7.10
   0  -4  -2   41.90    6.80
   0  -4  -2   53.19    5.50
   0   4   2   44.80    6.70
   0   4   2   40.50    5.60
   0   4   2   46.80    6.60
   0   4   2   56.79    8.50
   0   4   2   40.40    5.20
  -1  -4  -2  237.68   10.90
  -1  -4  -2  250.47   12.80
  -1  -4  -2  264.17   13.30
  -1  -4  -2  231.38   11.60
  -1  -4  -2  231.18   13.20
   1   4   2  236.78   12.10
   1   4   2  240.98   13.10
   1   4   2  213.38   14.20
   1   4   2  250.27   12.90
  -2  -4  -2   17.30    3.90
  -2  -4  -2   14.40    4.00
  -2  -4  -2   17.00    4.40
  -2  -4  -2   12.20    3.90
  -2  -4  -2   15.50    3.60
   2   4   2   20.20    4.00
  -3  -4  -2  202.68   13.40
  -3  -4  -2  230.08   12.20
  -3  -4  -2  239.58   12.10
  -3  -4  -2  239.08   13.80
  -3  -4  -2  222.68   12.80
   3   4   2  231.68   11.90
  -4  -4  -2  246.98   13.90
  -4  -4  -2  265.87   15.60
  -4  -4  -2  257.37   13.30
  -4  -4  -2  263.47   13.90
  -5  -4  -2  192.58   13.70
  -5  -4  -2  214.48   12.20
  -5  -4  -2  200.98   13.40
  -6  -4  -2  152.98   12.30
  -6  -4  -2  142.99   12.10
  -6  -4  -2  145.49   10.50
  -7  -4  -2    6.30    5.50
  -7  -4  -2   23.00    7.70
  -7  -4  -2   17.00    6.30
  -8  -4  -2  158.88   17.90
  -8  -4  -2  172.98   16.40
  -9  -4  -2    8.00    5.20
  -9  -4  -2    7.90    7.80
 -13   5   2    9.90    6.60
 -13   5   2    7.20    5.50
 -13   5   2    2.50    4.80
 -12   5   2  252.37   21.70
 -12   5   2  250.77   20.40
 -12   5   2  272.67   18.30
 -12   5   2  268.27   19.60
 -11   5   2    9.80    6.30
 -11   5   2   30.00    6.40
 -11   5   2   28.10    9.40
 -11   5   2   20.10    6.80
 -10   5   2   68.19   11.30
 -10   5   2   56.19   10.70
 -10   5   2   42.80   10.00
 -10   5   2   46.30    8.30
  -9   5   2   89.79   13.30
  -9   5   2  107.79   12.80
  -9   5   2  121.79   13.00
  -9   5   2   85.49   11.80
  -9   5   2  126.99   15.10
  -8   5   2   62.49    9.50
  -8   5   2   70.09   10.10
  -8   5   2   80.59   11.90
  -8   5   2   64.19    8.50
  -8   5   2   89.49   13.10
  -7   5   2   36.30    8.30
  -7   5   2   22.10    5.10
  -7   5   2   18.70    5.40
  -7   5   2   26.50    6.60
  -7   5   2   30.90    6.80
  -6   5   2  385.36   19.40
  -6   5   2  395.86   19.60
  -6   5   2  366.66   21.30
  -6   5   2  396.76   20.30
  -6   5   2  366.56   17.10
  -6   5   2  383.86   19.10
  -6   5   2  393.96   19.30
   5  -5  -2   17.40    3.70
  -5   5   2   14.70    4.30
  -5   5   2   14.70    3.70
  -5   5   2   22.70    4.70
  -5   5   2   13.80    4.90
  -5   5   2   20.40    5.60
   4  -5  -2  679.03   29.90
   4  -5  -2  795.42   26.20
   4  -5  -2  726.63   26.20
  -4   5   2  723.53   28.20
  -4   5   2  743.63   28.20
  -4   5   2  740.13   26.80
  -4   5   2  708.73   28.40
  -4   5   2  719.93   29.00
  -4   5   2  709.93   27.20
  -4   5   2  711.53   30.10
   3  -5  -2  193.68   13.20
   3  -5  -2  194.08   10.70
   3  -5  -2  193.78   11.20
   3  -5  -2  168.48   11.50
  -3   5   2  188.48   11.20
  -3   5   2  186.38   11.90
  -3   5   2  200.98   10.40
  -3   5   2  188.38   11.90
  -3   5   2  180.38   12.70
  -3   5   2  184.48   10.20
  -3   5   2  194.48   10.60
  -3   5   2  196.78   11.90
   2  -5  -2  956.40   35.30
   2  -5  -2  950.30   32.80
   2  -5  -2  943.71   33.80
  -2   5   2  969.40   32.30
  -2   5   2  951.80   36.30
  -2   5   2  963.10   33.90
  -2   5   2  909.51   34.50
  -2   5   2 1012.20   35.10
  -2   5   2  955.80   31.50
  -2   5   2  973.90   33.50
   1  -5  -2  424.76   18.20
   1  -5  -2  420.06   19.50
   1  -5  -2  385.36   18.20
   1  -5  -2  424.26   18.80
   1  -5  -2  398.46   15.60
   1  -5  -2  404.16   19.40
  -1   5   2  472.75   20.90
  -1   5   2  405.76   18.50
  -1   5   2  410.86   17.00
  -1   5   2  405.96   19.50
  -1   5   2  409.06   16.20
   0  -5  -2  128.69    9.60
   0  -5  -2  143.89    9.30
   0  -5  -2  138.39    7.20
   0  -5  -2  127.39   10.00
   0  -5  -2  132.59    9.60
   0   5   2  137.69    9.20
   0   5   2  132.39    6.90
   0   5   2  136.09   10.40
   0   5   2  115.99   10.60
  -1  -5  -2   88.79   11.00
  -1  -5  -2   89.59    8.20
  -1  -5  -2   98.29   10.80
  -1  -5  -2   89.59    7.50
   1   5   2   89.29    7.80
   1   5   2  121.99   14.60
  -2  -5  -2   54.49    9.60
  -2  -5  -2   66.49    8.00
  -2  -5  -2   64.69    8.90
  -2  -5  -2   80.39   10.00
   2   5   2   73.29   11.30
   2   5   2   83.89    9.50
  -3  -5  -2  206.48   12.30
  -3  -5  -2  211.98   13.90
  -3  -5  -2  220.58   13.30
  -4  -5  -2    6.30    4.50
  -4  -5  -2   16.40    5.80
  -4  -5  -2    5.90    3.50
  -5  -5  -2  154.18   12.80
  -5  -5  -2  155.88   17.10
  -5  -5  -2  153.98   10.90
  -6  -5  -2  185.08   15.30
  -6  -5  -2  184.58   12.80
  -6  -5  -2  180.78   14.20
  -7  -5  -2  118.89   16.70
  -7  -5  -2  109.89   15.30
  -8  -5  -2   43.00   11.30
  -8  -5  -2   29.30    7.90
 -13   6   2  175.48   22.30
 -13   6   2  131.19   21.70
 -13   6   2  158.78   18.90
 -12   6   2    6.20    4.70
 -12   6   2    1.40    7.90
 -12   6   2    3.00    5.70
 -12   6   2   13.10    4.90
 -11   6   2   51.49    9.60
 -11   6   2   27.80    7.40
 -11   6   2   31.20    9.00
 -11   6   2   35.10   11.20
 -10   6   2    5.80    4.00
 -10   6   2    8.00    4.00
 -10   6   2    4.50    5.00
 -10   6   2    4.40    7.40
  -9   6   2    5.40    4.20
  -9   6   2   13.60    4.30
  -9   6   2    9.20    4.80
  -9   6   2   20.30    7.40
  -9   6   2   17.30    5.30
  -8   6   2   85.09   10.30
  -8   6   2   70.19   11.30
  -8   6   2   66.49   11.60
  -8   6   2   78.89   11.60
  -8   6   2   62.19    9.60
  -7   6   2  498.35   24.60
  -7   6   2  526.15   24.60
  -7   6   2  523.95   24.80
  -7   6   2  512.55   22.50
  -7   6   2  539.65   25.90
   6  -6  -2   23.10    6.20
  -6   6   2   12.80    4.30
  -6   6   2   15.20    4.40
  -6   6   2   11.20    3.50
  -6   6   2   12.90    5.20
  -6   6   2   14.50    6.00
  -6   6   2   24.40    5.80
   5  -6  -2  581.24   22.70
   5  -6  -2  565.84   22.00
  -5   6   2  603.64   27.70
  -5   6   2  586.04   24.30
  -5   6   2  570.14   25.10
  -5   6   2  602.94   25.70
  -5   6   2  572.44   23.40
   4  -6  -2    0.60    2.80
   4  -6  -2    1.10    2.70
   4  -6  -2    2.90    3.00
  -4   6   2    0.80    2.00
  -4   6   2   -1.40    1.40
  -4   6   2    3.50    4.10
  -4   6   2   -0.30    2.90
  -4   6   2    3.00    1.80
  -4   6   2   -0.90    1.90
   3  -6  -2  680.63   26.20
   3  -6  -2  696.53   27.30
   3  -6  -2  679.63   30.70
  -3   6   2  667.63   25.00
  -3   6   2  625.14   29.00
  -3   6   2  730.93   27.00
  -3   6   2  729.93   28.00
  -3   6   2  725.53   26.10
  -3   6   2  704.23   28.40
   2  -6  -2   -1.10    2.20
   2  -6  -2    7.90    3.50
   2  -6  -2    1.30    2.90
  -2   6   2    0.40    2.20
  -2   6   2    6.60    3.20
  -2   6   2    2.20    1.60
  -2   6   2    5.00    2.20
   1  -6  -2  259.77   14.80
   1  -6  -2  294.07   15.10
   1  -6  -2  271.17   16.00
   1  -6  -2  293.17   16.30
   1  -6  -2  286.97   15.60
  -1   6   2  262.17   16.20
  -1   6   2  242.58   11.60
  -1   6   2  274.87   16.70
   0  -6  -2   51.09    8.20
   0  -6  -2   61.19    8.40
   0  -6  -2   72.39   10.10
   0  -6  -2   53.79    8.30
   0   6   2   60.99    9.00
   0   6   2   65.79   10.70
  -1  -6  -2    2.20    2.70
  -1  -6  -2    1.40    3.40
  -1  -6  -2   -2.80    2.70
   1   6   2    1.90    3.30
   1   6   2    0.90    1.40
  -2  -6  -2   -2.90    1.70
  -2  -6  -2    4.00    3.30
  -2  -6  -2    0.20    3.20
   2   6   2    1.30    3.30
   2   6   2    2.00    2.30
  -3  -6  -2  161.08   13.00
  -3  -6  -2  163.68   11.70
  -3  -6  -2  191.48   13.10
  -4  -6  -2   33.50    7.90
  -4  -6  -2   34.30    6.80
  -4  -6  -2   43.40    8.40
  -5  -6  -2   96.29   13.90
  -5  -6  -2   91.59   10.80
  -5  -6  -2   87.49   13.20
  -6  -6  -2   53.59   10.80
  -6  -6  -2   62.79   11.30
  -6  -6  -2   67.89   10.40
  -7  -6  -2  102.69   15.60
  -7  -6  -2  103.79   16.20
  -8  -6  -2   54.39   11.30
 -13   7   2   17.20    8.00
 -13   7   2   22.80    9.30
 -13   7   2    4.50    7.20
 -12   7   2   24.30    8.50
 -12   7   2   35.20   10.00
 -12   7   2   33.20    9.50
 -11   7   2   25.50    7.60
 -11   7   2   17.90    9.80
 -11   7   2   21.80    7.00
 -11   7   2   13.90   10.50
 -10   7   2  106.69   16.00
 -10   7   2  131.39   11.40
 -10   7   2  182.88   19.90
 -10   7   2  151.78   20.20
 -10   7   2  123.59   15.40
  -9   7   2  181.28   14.40
  -9   7   2  144.99   17.40
  -9   7   2  185.58   13.20
  -9   7   2  163.28   18.30
  -9   7   2  147.89   18.80
  -8   7   2  300.07   20.40
  -8   7   2  312.87   17.50
  -8   7   2  312.07   19.20
  -8   7   2  319.17   19.80
  -7   7   2  302.87   18.00
  -7   7   2  241.88   15.20
  -7   7   2  203.58   16.70
  -7   7   2  279.27   16.90
  -7   7   2  293.47   16.80
   6  -7  -2  488.65   18.80
  -6   7   2  433.56   22.50
  -6   7   2  432.76   22.40
  -6   7   2  375.76   21.60
  -6   7   2  442.76   21.00
  -6   7   2  455.05   21.30
  -6   7   2  474.55   25.40
   5  -7  -2  574.74   23.60
   5  -7  -2  585.84   24.30
  -5   7   2  601.44   26.80
  -5   7   2  564.94   26.50
  -5   7   2  596.34   24.70
  -5   7   2  611.94   29.60
   4  -7  -2  187.68   12.10
   4  -7  -2  152.58   10.80
  -4   7   2  162.78   14.20
  -4   7   2  191.48   13.10
  -4   7   2  182.28   11.20
   3  -7  -2  157.38   10.80
   3  -7  -2  132.79   10.70
  -3   7   2  153.98   10.90
  -3   7   2  127.19   10.30
  -3   7   2  178.48   18.70
  -3   7   2  150.28    9.50
   2  -7  -2  147.29   11.20
   2  -7  -2  156.48   11.50
  -2   7   2  151.98   12.10
  -2   7   2  155.58   13.50
   1  -7  -2   12.50    5.00
   1  -7  -2   11.10    4.10
   1  -7  -2    5.70    2.90
   1  -7  -2    9.40    4.60
  -1   7   2    8.10    3.70
  -1   7   2    6.80    4.60
   0  -7  -2    9.40    4.80
   0  -7  -2    7.00    4.00
   0  -7  -2    6.90    4.80
   0   7   2    9.90    4.50
   0   7   2   10.00    5.90
  -1  -7  -2   48.80    8.40
  -1  -7  -2   53.09    9.60
  -1  -7  -2   45.50    8.10
   1   7   2   39.10    9.20
  -2  -7  -2   12.50    5.70
  -2  -7  -2   20.00    5.80
  -2  -7  -2   17.90    5.40
  -3  -7  -2    5.70    4.10
  -3  -7  -2    0.00    3.10
  -4  -7  -2   95.99   12.40
  -4  -7  -2   85.59   13.80
  -4  -7  -2   82.19   12.60
  -5  -7  -2  100.49   12.80
  -5  -7  -2  103.19   15.70
  -5  -7  -2   82.99   13.60
  -6  -7  -2   31.50   10.60
  -6  -7  -2   41.90    9.40
  -6  -7  -2   34.00    9.10
  -7  -7  -2   35.50    8.50
 -12   8   2   30.20    9.90
 -12   8   2   20.80    8.30
 -11   8   2   55.59    9.70
 -11   8   2   47.80   11.10
 -11   8   2   56.09   12.20
 -10   8   2   53.59   10.50
 -10   8   2   82.59   13.20
 -10   8   2   65.99   11.30
 -10   8   2   75.39   14.80
  -9   8   2    5.80    3.30
  -9   8   2   -1.90    7.10
  -9   8   2   13.60    5.20
  -9   8   2   -0.50    4.30
  -8   8   2  432.36   21.60
  -8   8   2  408.66   24.20
  -8   8   2  424.76   25.30
  -7   8   2   52.69    9.00
  -7   8   2   36.70    8.80
  -7   8   2   31.30    8.10
  -6   8   2  436.66   25.30
  -6   8   2  397.96   22.30
  -6   8   2  390.06   19.70
   5  -8  -2  103.99    9.30
   5  -8  -2   89.59   10.90
  -5   8   2   98.99   11.00
  -5   8   2   73.69   12.30
  -5   8   2  118.59   13.80
   4  -8  -2  160.28   11.80
   4  -8  -2  170.98   12.40
  -4   8   2  163.08   18.10
  -4   8   2  170.78   11.20
  -4   8   2  166.38   12.10
   3  -8  -2   46.80    8.10
   3  -8  -2   43.90    8.80
  -3   8   2   53.09   10.60
  -3   8   2   36.90    5.50
  -3   8   2   41.50    8.40
   2  -8  -2   30.50    7.30
   2  -8  -2   32.70    7.80
  -2   8   2   45.00    9.30
  -2   8   2   51.09    9.90
   1  -8  -2  162.58   12.70
   1  -8  -2  148.49   15.50
  -1   8   2  151.18   17.80
  -1   8   2  169.88   15.00
   0  -8  -2   82.09   11.80
   0  -8  -2   82.69   12.40
   0  -8  -2  113.59   10.70
   0   8   2   70.99   13.70
   0   8   2   68.19   11.60
  -1  -8  -2  135.59   12.40
  -1  -8  -2  129.29   14.60
  -1  -8  -2  153.68   17.40
   1   8   2  135.39   18.70
  -2  -8  -2   15.00    6.70
  -2  -8  -2   10.40    4.50
  -2  -8  -2   11.50    6.30
  -3  -8  -2  126.39   17.20
  -3  -8  -2  126.39   17.50
  -3  -8  -2  111.69   14.20
  -4  -8  -2   39.20   11.00
  -4  -8  -2   49.99    9.70
  -4  -8  -2   29.10    8.70
  -5  -8  -2  117.59   16.60
  -5  -8  -2  128.59   15.70
  -6  -8  -2   25.70    8.20
  -6  -8  -2   28.10    8.00
 -12   9   2   44.20   10.80
 -11   9   2   22.20    6.90
 -11   9   2   25.70    8.00
 -10   9   2   65.19   10.60
 -10   9   2   75.29   13.50
  -9   9   2    5.70    5.70
  -9   9   2    8.60    4.80
  -9   9   2    4.30    6.70
  -8   9   2   66.39   12.20
  -8   9   2   33.50    9.80
  -8   9   2   54.29   10.00
  -7   9   2   47.40   11.30
  -7   9   2   46.20    8.60
  -7   9   2   49.70   10.20
   6  -9  -2   40.20    7.40
  -6   9   2   23.50    6.10
  -6   9   2   24.40    8.10
  -6   9   2   34.80    7.90
   5  -9  -2   44.20    8.10
   5  -9  -2   65.69   10.70
  -5   9   2   60.69    8.30
  -5   9   2   32.30    9.40
   4  -9  -2    7.10    4.30
   4  -9  -2    8.30    4.40
  -4   9   2    7.00    5.60
  -4   9   2    1.30    2.20
   3  -9  -2   17.60    6.10
   3  -9  -2   25.30    7.70
  -3   9   2    9.80    6.50
   2  -9  -2  159.28   13.70
   2  -9  -2  168.18   14.30
  -2   9   2  166.58   14.90
  -2   9   2  192.48   21.20
   1  -9  -2    7.60    6.10
   1  -9  -2    3.20    2.40
   1  -9  -2    7.70    6.10
  -1   9   2    3.40    4.80
  -1   9   2    3.00    4.20
   0  -9  -2  358.76   23.30
   0  -9  -2  375.76   22.30
   0  -9  -2  360.96   21.70
   0   9   2  384.76   23.90
   0   9   2  388.66   25.00
  -1  -9  -2   58.89   10.50
  -1  -9  -2   68.39   13.90
  -1  -9  -2   75.19   12.50
   1   9   2   83.39   15.90
  -2  -9  -2  107.69   15.00
  -2  -9  -2  109.69   17.60
  -3  -9  -2    3.80    7.30
  -3  -9  -2    5.70    4.50
  -3  -9  -2    8.00    7.60
  -4  -9  -2   36.40    9.70
  -4  -9  -2   22.40    8.70
 -11  10   2   40.90    9.70
 -11  10   2   50.69   10.90
 -10  10   2    2.10    4.40
 -10  10   2    4.90    6.20
 -10  10   2    1.40    4.90
  -9  10   2  161.98   13.80
  -9  10   2  124.29   18.70
  -9  10   2  174.08   16.40
  -8  10   2   16.80    8.20
  -8  10   2   11.70    6.90
  -8  10   2    9.40    4.90
  -7  10   2   68.69   10.20
  -7  10   2   73.09   14.50
   6 -10  -2   63.89    9.40
  -6  10   2   90.89   10.80
  -6  10   2   73.69   14.70
   5 -10  -2   17.80    6.30
   5 -10  -2   26.10    7.40
  -5  10   2   24.90    8.90
  -5  10   2   29.40    6.70
   4 -10  -2  155.28   18.20
   4 -10  -2  122.99   14.70
  -4  10   2  176.38   22.40
   3 -10  -2   37.80   10.60
   3 -10  -2   25.70    7.30
  -3  10   2   38.30   10.00
   2 -10  -2   51.29   11.00
   2 -10  -2   57.89   13.10
  -2  10   2   61.69   12.10
  -2  10   2   81.19   15.00
   1 -10  -2  189.98   17.20
   1 -10  -2  166.08   18.20
  -1  10   2  188.08   22.60
  -1  10   2  192.58   23.40
   0 -10  -2  143.59   19.30
   0 -10  -2   95.79   18.80
   0 -10  -2  113.59   15.50
   0  10   2   98.49   15.60
   0  10   2  102.89   16.90
  -1 -10  -2   70.59   13.20
  -1 -10  -2   77.09   14.10
  -1 -10  -2   98.09   17.40
  -2 -10  -2   21.70    8.70
  -2 -10  -2   16.40    6.20
  -3 -10  -2   11.30    8.80
  -3 -10  -2   10.30    7.40
 -10  11   2    8.60    5.60
 -10  11   2    8.60    6.80
  -9  11   2   35.40    8.10
  -9  11   2   24.60    9.70
  -8  11   2   17.10    7.50
  -8  11   2   19.90    6.00
  -7  11   2  101.89   17.60
  -7  11   2  151.78   11.60
   6 -11  -2   13.10    5.80
  -6  11   2    7.90    6.60
   5 -11  -2  142.29   16.30
   5 -11  -2  188.28   23.00
  -5  11   2  146.29   20.50
   4 -11  -2    1.80    5.30
   4 -11  -2    4.50    7.30
  -4  11   2   -6.90    3.70
   3 -11  -2   21.50    7.50
   3 -11  -2   67.99   13.80
  -3  11   2   28.70    9.00
   2 -11  -2    0.70    5.40
  -2  11   2   12.70    6.10
   1 -11  -2   34.20    9.30
   1 -11  -2   70.29   15.20
  -1  11   2   27.70    9.50
  -1  11   2   36.90   10.00
   0 -11  -2   13.10    9.60
  -1 -11  -2   57.09   14.20
  -8  12   2  106.09   18.30
  -7  12   2   -0.90    4.80
   6 -12  -2  178.48   15.30
  -6  12   2  178.28   25.00
   5 -12  -2   20.00    9.00
  -5  12   2   21.50    9.40
   4 -12  -2  126.99   17.40
   4 -12  -2   97.29   14.50
  -4  12   2  114.29   19.70
   3 -12  -2    5.70    6.50
  -3  12   2   26.50    8.60
   2 -12  -2   61.89   12.20
  -2  12   2   65.49   14.40
   1 -12  -2   25.80   10.40
  -1  12   2   24.90    9.90
  -3  14  -3   13.70    8.90
  -3  14  -3    7.70    6.20
   3 -14   3   12.10    9.10
  -4  14  -3   17.50    9.80
   4 -14   3    0.00    6.80
  -5  14  -3    1.10    6.60
   5 -14   3    1.50    5.60
  -6  14  -3   55.99   12.10
   6 -14   3   60.59   12.80
   1  13  -3  203.58   27.20
   0  13  -3    7.10    5.80
   0  13  -3   10.60    6.90
   0 -13   3   -1.60    6.40
  -1  13  -3    5.30    7.70
  -1  13  -3   35.90   10.40
   1 -13   3   31.80    9.40
  -2  13  -3    2.90    5.10
  -2  13  -3    4.00    6.40
   2 -13   3   15.70    7.50
  -3  13  -3   34.60    9.10
  -3  13  -3   22.80    6.80
   3 -13   3   24.60    9.60
   3 -13   3   19.50   10.90
  -4  13  -3   44.80   10.90
   4 -13   3   27.10    9.20
   4 -13   3   24.20    8.90
  -5  13  -3   93.79   16.70
   5 -13   3   77.39   12.90
   5 -13   3  116.49   16.20
  -6  13  -3   15.80    7.60
   6 -13   3   26.00    7.40
   6 -13   3   38.70    9.70
   6 -13   3   50.79   10.90
  -7  13  -3  194.18   24.90
   7 -13   3  193.98   15.40
   7 -13   3  190.78   15.40
   7 -13   3  190.78   20.70
  -8  13  -3    0.30    5.40
   8 -13   3    7.70    6.30
  -9  13  -3   32.50    9.20
   9 -13   3   48.90   10.80
   3  12  -3   82.29   18.00
  -3 -12   3   85.09   14.00
   2  12  -3   84.99   16.50
  -2 -12   3   78.69   13.60
   1  12  -3   64.39   14.50
   1  12  -3   36.20    9.90
  -1 -12   3   43.60   10.90
   0  12  -3   68.49   13.80
   0  12  -3   90.19   15.70
   0 -12   3   75.09   12.90
  -1  12  -3   27.10    9.70
  -1  12  -3   54.49   13.30
   1 -12   3   42.10    9.60
   1 -12   3   47.10   10.00
  -2  12  -3  129.59   19.80
  -2  12  -3  114.99   18.20
   2 -12   3   91.49   13.80
   2 -12   3  129.19   17.10
  -3  12  -3  169.08   21.90
  -3  12  -3  168.48   22.30
   3 -12   3  187.88   20.60
   3 -12   3  179.88   18.60
  -4  12  -3  265.77   22.10
  -4  12  -3  279.17   20.80
   4 -12   3  269.57   18.50
   4 -12   3  264.47   19.60
  -5  12  -3  146.29   20.00
   5 -12   3  101.09   13.90
   5 -12   3  141.29   17.70
  -6  12  -3   37.50   10.80
   6 -12   3   63.29   12.80
   6 -12   3   37.50    9.00
  -7  12  -3   12.20    7.20
   7 -12   3   15.90    6.80
   7 -12   3   25.80    7.40
   7 -12   3    8.20    5.60
  -8  12  -3    9.50    6.00
   8 -12   3    7.10    6.10
  -9  12  -3   11.90    6.90
   9 -12   3   13.90    5.50
 -10  12  -3   78.79   14.10
   4  11  -3   21.60    8.60
  -4 -11   3    6.90    4.50
   3  11  -3   20.90    8.20
  -3 -11   3   23.00    6.80
   2  11  -3   16.10    7.50
  -2 -11   3   19.50    8.50
  -2 -11   3   27.00    7.60
   1  11  -3  165.38   23.20
   1  11  -3  140.39   18.20
  -1 -11   3  136.19   12.10
   0  11  -3   19.50    7.90
   0  11  -3   25.70    8.80
   0 -11   3   42.50    8.90
  -1  11  -3  222.18   19.50
  -1  11  -3  233.78   25.00
   1 -11   3  226.68   15.60
   1 -11   3  241.18   16.20
  -2  11  -3   61.79   11.60
  -2  11  -3   70.29   13.80
   2 -11   3   56.29    9.70
   2 -11   3   63.89   11.40
  -3  11  -3   73.29   13.30
  -3  11  -3   61.29   12.40
   3 -11   3   78.29   11.10
   3 -11   3   84.09   12.90
  -4  11  -3  110.09   16.50
  -4  11  -3  175.78   21.10
   4 -11   3  120.99   14.10
   4 -11   3  142.59   16.70
  -5  11  -3   40.80   10.40
  -5  11  -3   37.50   10.40
   5 -11   3   58.49   11.10
   5 -11   3   37.20    8.60
  -6  11  -3   -2.40    3.70
   6 -11   3    4.90    5.30
   6 -11   3   -0.50    3.90
  -7  11  -3    1.50    5.70
   7 -11   3   12.60    5.50
   7 -11   3    5.90    5.80
  -8  11  -3    8.90    6.50
   8 -11   3   20.80    6.40
  -9  11  -3   24.60    7.30
  -9  11  -3   23.10    7.50
   9 -11   3   29.60    7.80
 -10  11  -3   21.40    6.00
 -11  11  -3  131.79   15.70
   5  10  -3   16.80    7.20
  -5 -10   3    7.60    5.10
   4  10  -3   -2.90    3.50
  -4 -10   3   10.60    4.90
   3  10  -3  150.58   22.10
  -3 -10   3  190.38   14.10
   2  10  -3   89.49   17.10
   2  10  -3   95.59   14.80
  -2 -10   3   63.99   10.30
   1  10  -3  102.99   16.70
   1  10  -3   97.99   14.60
  -1 -10   3  127.19    9.90
  -1 -10   3  121.99   14.70
   0  10  -3  135.19   18.60
   0  10  -3  117.89   15.80
   0 -10   3  115.69   10.20
  -1  10  -3   16.80    6.50
  -1  10  -3   18.20    6.50
   1 -10   3   23.20    5.80
   1 -10   3   23.20    6.00
  -2  10  -3   46.10   10.50
  -2  10  -3   46.10    9.70
   2 -10   3   52.29    8.40
   2 -10   3   49.90    8.10
  -3  10  -3   72.79   13.40
  -3  10  -3   63.59   11.90
   3 -10   3   57.09    9.00
   3 -10   3   60.69   10.00
  -4  10  -3   53.89   10.80
  -4  10  -3   66.89   12.60
   4 -10   3   75.19   10.80
   4 -10   3   75.99   11.10
  -5  10  -3   75.69   13.20
  -5  10  -3  109.99   15.00
   5 -10   3   78.29   10.90
   5 -10   3   96.09   12.90
  -6  10  -3   19.90    7.20
   6 -10   3   22.70    6.70
   6 -10   3   29.80    7.50
  -7  10  -3    0.30    3.40
  -7  10  -3    6.20    2.10
   7 -10   3    9.70    5.40
   7 -10   3    6.30    3.90
  -8  10  -3    5.90    3.10
  -8  10  -3   -0.70    3.90
   8 -10   3    5.70    4.80
  -9  10  -3  148.09   11.50
  -9  10  -3  114.89   16.00
   9 -10   3  140.29   11.30
 -10  10  -3  154.38   19.70
 -10  10  -3  141.79   12.20
 -11  10  -3   55.89   10.40
 -11  10  -3   49.90   11.30
   7   9  -3    7.80    8.30
  -7  -9   3   22.80    7.60
   6   9  -3    1.80    4.90
  -6  -9   3    0.30    3.90
   5   9  -3   10.90    6.40
  -5  -9   3   -0.50    3.10
   4   9  -3  294.07   22.70
  -4  -9   3  258.47   16.60
   3   9  -3   13.90    7.70
  -3  -9   3    6.20    3.30
   2   9  -3  422.66   23.90
   2   9  -3  409.96   26.60
  -2  -9   3  399.36   20.50
   1   9  -3   16.10    5.90
   1   9  -3    8.50    5.50
  -1  -9   3   16.60    4.70
   0   9  -3   11.60    6.60
   0   9  -3   23.20    7.30
  -1   9  -3   13.30    6.00
  -1   9  -3    8.60    3.70
   1  -9   3   15.50    4.70
   1  -9   3   12.70    4.30
  -2   9  -3   15.10    5.80
  -2   9  -3   22.90    7.70
   2  -9   3   29.40    6.50
   2  -9   3   26.70    5.60
  -3   9  -3   60.49   11.20
  -3   9  -3   49.80    9.90
   3  -9   3   70.59    9.20
   3  -9   3   70.59   10.10
  -4   9  -3   99.29   13.70
  -4   9  -3   74.79   11.80
   4  -9   3  124.69   14.00
   4  -9   3  116.59   12.90
  -5   9  -3   24.80    6.90
  -5   9  -3   16.40    6.10
   5  -9   3   28.80    7.40
   5  -9   3   25.20    6.60
  -6   9  -3   32.70    7.50
  -6   9  -3   34.70    8.00
   6  -9   3   28.40    6.70
   6  -9   3   36.30    7.80
  -7   9  -3  120.39   16.10
  -7   9  -3  141.49   15.90
  -7   9  -3  116.59    9.00
   7  -9   3  115.09   10.30
   7  -9   3  127.49   14.00
  -8   9  -3   90.79   13.40
  -8   9  -3  135.39   16.10
  -8   9  -3  106.99   11.90
  -8   9  -3  144.19   16.60
   8  -9   3  136.69   13.90
  -9   9  -3    6.70    4.40
  -9   9  -3    7.10    6.30
  -9   9  -3    0.90    3.50
  -9   9  -3    9.30    4.20
 -10   9  -3  150.08   13.10
 -10   9  -3  185.38   17.00
 -10   9  -3  179.98   21.60
 -11   9  -3   33.00   11.00
 -11   9  -3   40.60   10.30
 -11   9  -3   26.90    7.60
 -12   9  -3    6.30    5.70
 -12   9  -3   -2.00    4.60
  -8  -8   3   36.60    8.90
   7   8  -3   46.40   11.90
  -7  -8   3   55.99   10.10
   6   8  -3   16.10    8.70
  -6  -8   3   14.60    4.90
   5   8  -3  124.69   19.10
  -5  -8   3  119.39   12.80
   4   8  -3   12.80    6.50
  -4  -8   3    8.60    4.50
   3   8  -3  583.44   27.40
   3   8  -3  554.04   31.00
  -3  -8   3  519.05   23.50
   2   8  -3  206.88   17.40
   2   8  -3  228.98   15.80
  -2  -8   3  200.98   12.50
   1   8  -3  175.58   18.20
   1   8  -3  167.48   19.20
  -1  -8   3  133.89    9.90
   0   8  -3    2.10    3.40
   0   8  -3    6.70    3.70
  -1   8  -3   73.09   10.70
  -1   8  -3   76.99   12.20
   1  -8   3   82.59    7.40
   1  -8   3   89.79    8.90
  -2   8  -3  159.98   17.50
  -2   8  -3  140.29   15.70
   2  -8   3  124.19    9.00
   2  -8   3  133.09    9.60
  -3   8  -3  372.56   20.80
  -3   8  -3  396.96   22.00
   3  -8   3  376.16   17.60
   3  -8   3  385.06   18.50
   3  -8   3  354.06   18.80
  -4   8  -3  330.27   20.00
  -4   8  -3  295.17   18.20
   4  -8   3  321.87   17.60
   4  -8   3  316.37   16.30
   4  -8   3  333.67   17.30
  -5   8  -3  549.74   27.60
  -5   8  -3  534.95   26.00
  -5   8  -3  568.84   23.80
   5  -8   3  571.04   24.30
   5  -8   3  549.05   24.20
  -6   8  -3   -0.50    2.70
  -6   8  -3    5.80    2.80
  -6   8  -3    2.40    3.50
  -6   8  -3    4.80    2.50
  -6   8  -3    8.60    4.30
   6  -8   3    7.10    4.10
   6  -8   3    3.10    3.40
  -7   8  -3    2.30    2.70
  -7   8  -3    1.40    2.60
  -7   8  -3    7.10    4.00
  -7   8  -3    2.30    3.40
  -7   8  -3   -0.80    2.50
   7  -8   3    4.70    4.20
   7  -8   3   12.80    4.10
  -8   8  -3   55.19    9.90
  -8   8  -3   70.59   10.10
  -8   8  -3   51.19   10.40
  -8   8  -3   52.79    9.60
   8  -8   3   56.29    8.50
  -9   8  -3   27.20    8.20
  -9   8  -3   21.70    7.20
 -10   8  -3  153.18   19.80
 -10   8  -3  176.18   21.40
 -10   8  -3  127.39   14.70
 -11   8  -3   10.70    6.40
 -11   8  -3   17.70    9.30
 -11   8  -3   28.00    7.90
 -12   8  -3   52.89   13.40
 -12   8  -3   39.90    9.00
  -9  -7   3   77.99   12.40
   8   7  -3   85.49   15.90
  -8  -7   3   69.79   11.30
   7   7  -3   77.79   16.50
  -7  -7   3   63.49   10.00
   6   7  -3    6.00    4.90
  -6  -7   3    1.30    3.60
   5   7  -3   40.50    9.80
  -5  -7   3   31.00    6.00
   4   7  -3   44.50   10.60
  -4  -7   3   50.49    7.70
   3   7  -3    3.60    3.20
   3   7  -3    7.30    4.70
  -3  -7   3    1.30    2.60
   2   7  -3  227.28   14.70
   2   7  -3  204.08   15.80
  -2  -7   3  208.68   11.50
   1   7  -3   81.19   10.90
   1   7  -3   75.99   11.50
  -1  -7   3   48.50    6.20
  -1  -7   3   75.39    8.40
   0   7  -3   41.70    8.50
   0   7  -3   35.40    7.00
   0  -7   3   31.60    5.30
  -1   7  -3    7.40    4.40
  -1   7  -3    3.60    3.00
   1  -7   3    3.90    2.90
   1  -7   3    7.90    3.10
   1  -7   3    5.50    2.40
   1  -7   3    5.80    2.70
  -2   7  -3 1499.45   51.19
  -2   7  -3 1363.26   49.99
   2  -7   3 1338.67   46.90
   2  -7   3 1399.26   45.80
   2  -7   3 1433.46   44.90
  -3   7  -3   26.00    4.20
  -3   7  -3   22.80    6.10
  -3   7  -3   23.30    6.50
   3  -7   3   28.10    5.90
   3  -7   3   31.50    5.60
   3  -7   3   24.60    5.40
   3  -7   3   21.40    6.00
  -4   7  -3 1229.28   39.20
  -4   7  -3 1325.27   42.80
  -4   7  -3 1239.48   45.80
  -4   7  -3 1278.37   46.90
   4  -7   3 1291.57   43.60
   4  -7   3 1276.97   48.80
   4  -7   3 1255.57   42.80
   4  -7   3 1216.48   44.60
  -5   7  -3  131.49   11.20
  -5   7  -3  128.19   12.00
  -5   7  -3  137.39   11.50
  -5   7  -3  143.49    8.50
  -5   7  -3  133.59    9.90
   5  -7   3  137.69   10.10
   5  -7   3  119.79   11.80
   5  -7   3  142.49   10.40
  -6   7  -3  348.47   18.30
  -6   7  -3  325.77   21.20
  -6   7  -3  371.06   19.80
  -6   7  -3  365.26   19.30
  -6   7  -3  355.36   16.40
  -6   7  -3  331.37   19.20
   6  -7   3  352.66   17.70
   6  -7   3  364.56   17.40
  -7   7  -3   23.70    7.90
  -7   7  -3   27.30    6.80
  -7   7  -3   27.10    6.50
  -7   7  -3   22.00    6.10
  -7   7  -3   39.90    7.10
   7  -7   3   28.70    6.50
   7  -7   3   31.40    6.40
  -8   7  -3   40.60    7.70
  -8   7  -3   52.39    8.10
  -8   7  -3   37.00    9.90
  -8   7  -3   32.90    8.00
   8  -7   3   48.70    7.00
  -9   7  -3    9.20    4.90
  -9   7  -3   12.10    6.60
  -9   7  -3   19.00    6.10
 -10   7  -3  207.38   19.00
 -10   7  -3  217.28   15.00
 -10   7  -3  215.08   18.30
 -11   7  -3   58.79    9.90
 -11   7  -3   59.49   13.80
 -12   7  -3   76.09   12.90
 -12   7  -3   66.49   14.20
  -9  -6   3   16.90    6.00
   8   6  -3   47.60   12.10
  -8  -6   3   38.50    7.60
   7   6  -3   11.80    7.20
  -7  -6   3    5.70    3.60
   6   6  -3   25.20    8.50
  -6  -6   3   18.20    5.00
   5   6  -3    5.00    4.20
  -5  -6   3    4.70    3.00
   4   6  -3  140.69   10.20
   4   6  -3  157.38   14.00
  -4  -6   3  125.69    8.60
   3   6  -3  189.88   12.30
   3   6  -3  179.78   14.80
  -3  -6   3  222.48   10.80
   2   6  -3   45.60    7.50
   2   6  -3   46.50    9.50
  -2  -6   3   43.30    3.80
  -2  -6   3   55.99    6.40
  -2  -6   3   43.10    5.00
   1   6  -3  575.64   26.40
   1   6  -3  568.24   24.60
  -1  -6   3  544.55   20.40
  -1  -6   3  541.15   19.50
  -1  -6   3  538.65   19.50
   0   6  -3   96.29   10.90
   0   6  -3   90.09   11.30
   0  -6   3  100.29    6.60
   0  -6   3   91.49    6.50
  -1   6  -3   27.20    6.70
  -1   6  -3   16.80    4.60
   1  -6   3   13.60    3.40
  -2   6  -3    4.30    1.90
  -2   6  -3    5.20    3.20
  -2   6  -3    8.10    1.90
  -2   6  -3   12.50    2.70
  -2   6  -3    3.70    3.30
   2  -6   3    8.20    3.00
   2  -6   3    8.90    3.20
   2  -6   3    7.00    3.20
   2  -6   3    9.80    3.30
  -3   6  -3 3117.29   89.19
  -3   6  -3 3030.30   89.79
  -3   6  -3 2950.70   89.89
  -3   6  -3 3029.80   93.29
  -3   6  -3 2949.30   93.09
   3  -6   3 3025.40   91.29
   3  -6   3 3121.89   89.39
   3  -6   3 2993.90   89.99
   3  -6   3 2963.10   94.39
  -4   6  -3   -0.40    3.00
  -4   6  -3    1.70    2.40
  -4   6  -3    3.00    2.00
  -4   6  -3    2.20    2.10
  -4   6  -3    1.20    2.00
  -4   6  -3    0.90    2.30
  -4   6  -3    5.40    2.90
   4  -6   3    3.90    2.80
   4  -6   3    2.40    1.90
   4  -6   3    2.80    2.80
   4  -6   3   -0.60    1.20
  -5   6  -3  378.06   19.60
  -5   6  -3  401.46   21.90
  -5   6  -3  398.46   16.80
  -5   6  -3  395.76   18.50
  -5   6  -3  405.36   19.20
  -5   6  -3  434.26   20.20
  -5   6  -3  415.66   19.60
   5  -6   3  396.46   18.20
   5  -6   3  361.16   17.20
   5  -6   3  363.36   21.10
  -6   6  -3   12.50    6.00
  -6   6  -3   15.00    4.20
  -6   6  -3   18.00    5.60
  -6   6  -3   20.30    5.00
  -6   6  -3   15.50    5.20
  -6   6  -3   16.40    5.00
  -6   6  -3   19.20    5.40
   6  -6   3   21.00    5.20
   6  -6   3   19.70    4.80
  -7   6  -3    5.40    2.90
  -7   6  -3    6.10    4.70
  -7   6  -3    3.00    3.10
  -7   6  -3    3.00    2.80
  -7   6  -3    5.70    5.20
  -7   6  -3    5.20    3.40
  -7   6  -3   10.60    4.20
   7  -6   3    6.30    3.50
   7  -6   3    6.10    2.60
  -8   6  -3  253.47   14.90
  -8   6  -3  248.78   16.60
  -8   6  -3  252.87   17.70
  -8   6  -3  255.67   17.20
  -9   6  -3  201.28   15.90
  -9   6  -3  187.28   15.80
  -9   6  -3  186.28   13.50
 -10   6  -3    2.40    7.80
 -10   6  -3    7.60    4.20
 -11   6  -3  114.59   17.80
 -11   6  -3  113.79   14.40
 -11   6  -3  118.89   18.40
 -12   6  -3   28.50    7.90
 -12   6  -3   34.20   10.90
 -10  -5   3    2.50    4.70
  -9  -5   3   72.29   10.60
   8   5  -3   -2.30    3.90
  -8  -5   3    9.00    3.90
   7   5  -3   35.30    9.10
  -7  -5   3   27.80    5.70
   6   5  -3    3.40    4.10
  -6  -5   3    3.50    2.90
   5   5  -3  142.99   17.70
  -5  -5   3  136.69    8.50
   4   5  -3    7.00    4.10
   4   5  -3    5.20    2.10
  -4  -5   3    2.60    2.40
  -4  -5   3    3.30    1.80
   3   5  -3  251.37   16.10
   3   5  -3  224.18   12.90
  -3  -5   3  241.48   11.00
  -3  -5   3  248.98   10.60
   2   5  -3  110.29    8.70
   2   5  -3  125.49   14.10
  -2  -5   3   97.49    6.00
  -2  -5   3  110.09    6.70
   1   5  -3 1613.44   55.59
   1   5  -3 1671.03   54.09
  -1  -5   3 1660.73   49.30
   0   5  -3  465.45   20.60
   0   5  -3  431.26   19.60
   0  -5   3  452.95   16.00
   0  -5   3  415.06   15.60
  -1   5  -3  176.68   11.40
  -1   5  -3  170.98   11.00
   1  -5   3  172.18   10.20
   1  -5   3  172.08    9.00
  -2   5  -3  260.57   14.40
  -2   5  -3  280.37   12.20
  -2   5  -3  291.97   15.10
  -2   5  -3  298.77   12.30
  -2   5  -3  282.27   12.00
   2  -5   3  271.07   12.30
   2  -5   3  287.17   12.10
   2  -5   3  274.07   13.00
   2  -5   3  271.37   14.60
  -3   5  -3  117.69    7.90
  -3   5  -3  114.69    8.00
  -3   5  -3  123.19    9.20
  -3   5  -3  123.19    9.50
  -3   5  -3  110.09    9.20
   3  -5   3  116.79    8.40
   3  -5   3  128.49   10.20
   3  -5   3  117.89    8.00
   3  -5   3  115.19    8.10
  -4   5  -3  417.86   19.20
  -4   5  -3  426.06   19.00
  -4   5  -3  430.96   18.20
  -4   5  -3  462.75   21.70
  -4   5  -3  415.56   20.10
  -4   5  -3  405.56   18.50
  -4   5  -3  410.66   16.60
   4  -5   3  441.76   18.00
   4  -5   3  445.86   18.60
   4  -5   3  395.16   20.80
   4  -5   3  429.96   19.00
  -5   5  -3  244.58   13.50
  -5   5  -3  253.07   12.30
  -5   5  -3  236.28   13.90
  -5   5  -3  221.38   13.40
  -5   5  -3  249.18   14.60
  -5   5  -3  270.87   15.30
  -5   5  -3  271.57   14.20
   5  -5   3  245.48   13.90
   5  -5   3  262.07   16.30
   5  -5   3  267.77   13.60
   5  -5   3  242.18   12.70
  -6   5  -3   33.30    5.80
  -6   5  -3   33.30    7.80
  -6   5  -3   28.90    7.30
  -6   5  -3   27.20    6.90
  -6   5  -3   31.50    5.90
  -6   5  -3   34.20    6.60
  -6   5  -3   28.60    5.30
  -6   5  -3   36.80    7.20
   6  -5   3   30.90    5.70
  -7   5  -3  235.18   13.30
  -7   5  -3  232.88   14.60
  -7   5  -3  240.38   17.80
  -7   5  -3  257.07   15.50
  -7   5  -3  226.38   14.80
  -7   5  -3  222.88   15.40
  -7   5  -3  223.98   13.10
  -7   5  -3  264.67   16.90
  -8   5  -3  163.08   12.80
  -8   5  -3  190.48   12.40
  -8   5  -3  199.48   14.50
  -8   5  -3  190.98   15.00
  -8   5  -3  192.68   14.70
  -9   5  -3  158.78   12.00
  -9   5  -3  139.49   13.40
  -9   5  -3  121.79   16.20
  -9   5  -3  155.88   14.10
 -10   5  -3  298.17   18.90
 -10   5  -3  268.87   16.80
 -10   5  -3  273.17   21.00
 -10   5  -3  274.27   21.00
 -11   5  -3   20.60    7.70
 -11   5  -3   15.40    9.70
 -11   5  -3   -0.20    5.90
 -11   5  -3   23.90    7.40
 -12   5  -3   93.79   14.90
 -12   5  -3   63.39   14.10
 -11  -4   3    4.10    4.50
 -10  -4   3  110.39   13.00
  -9  -4   3   19.30    5.30
  -8  -4   3  361.96   17.80
  -8  -4   3  369.76   23.30
  -7  -4   3  137.09    9.40
  -7  -4   3  158.18   12.10
   6   4  -3  137.69   16.40
  -6  -4   3  136.99    8.50
  -6  -4   3  149.39   10.80
   5   4  -3   39.30    8.60
   5   4  -3   42.70    8.40
  -5  -4   3   39.10    4.90
  -5  -4   3   37.40    6.50
   4   4  -3  829.92   30.00
   4   4  -3  817.62   33.90
  -4  -4   3  864.51   29.90
  -4  -4   3  813.32   26.20
   3   4  -3   57.19    7.30
   3   4  -3   44.50    8.20
  -3  -4   3   42.80    4.20
  -3  -4   3   49.60    6.10
   2   4  -3  716.63   28.70
   2   4  -3  747.53   27.10
  -2  -4   3  706.23   24.00
  -2  -4   3  737.53   22.30
   1   4  -3   13.00    4.10
   1   4  -3   15.10    4.20
  -1  -4   3   16.10    2.60
   0   4  -3    5.50    3.00
   0   4  -3    3.00    2.10
   0  -4   3    0.70    1.10
   0  -4   3    2.20    1.10
  -1   4  -3   58.99    8.20
  -1   4  -3   42.90    6.20
  -1   4  -3   53.79    5.60
   1  -4   3   47.80    5.60
   1  -4   3   46.90    4.20
  -2   4  -3  158.48    8.20
  -2   4  -3  168.48    8.80
  -2   4  -3  143.79    9.80
  -2   4  -3  152.48    9.40
  -2   4  -3  164.18    9.90
   2  -4   3  157.98    8.80
   2  -4   3  164.88   10.50
   2  -4   3  144.19    8.10
  -3   4  -3  614.64   23.10
  -3   4  -3  606.74   21.80
  -3   4  -3  628.14   25.00
  -3   4  -3  617.24   24.50
  -3   4  -3  621.34   22.80
  -3   4  -3  602.74   23.40
   3  -4   3  566.54   22.70
   3  -4   3  625.14   22.00
   3  -4   3  612.34   25.30
   3  -4   3  589.64   22.10
  -4   4  -3  219.38   12.30
  -4   4  -3  188.38   11.20
  -4   4  -3  204.28   10.10
  -4   4  -3  217.38   13.90
  -4   4  -3  205.68   11.50
  -4   4  -3  186.28   10.90
  -4   4  -3  194.88   12.30
   4  -4   3  199.18   10.70
   4  -4   3  180.78   12.60
   4  -4   3  190.18   11.20
   4  -4   3  192.48   10.70
  -5   4  -3  202.38   11.10
  -5   4  -3  225.88   12.10
  -5   4  -3  234.88   12.90
  -5   4  -3  220.58   14.00
  -5   4  -3  234.58   15.40
  -5   4  -3  216.68   13.60
  -5   4  -3  239.48   13.40
   5  -4   3  237.48   11.90
   5  -4   3  215.48   11.70
   5  -4   3  262.97   15.80
   5  -4   3  222.28   12.70
  -6   4  -3   11.40    4.60
  -6   4  -3   14.80    4.00
  -6   4  -3   13.40    3.90
  -6   4  -3   19.70    4.40
  -6   4  -3   17.00    5.20
  -6   4  -3   26.20    6.30
  -6   4  -3   24.30    6.70
  -6   4  -3   17.40    4.00
   6  -4   3   13.60    3.50
   6  -4   3   12.40    3.70
  -7   4  -3    9.50    4.20
  -7   4  -3   18.10    6.20
  -7   4  -3   12.00    4.00
  -7   4  -3   17.60    4.80
  -7   4  -3    9.50    5.00
  -7   4  -3   12.90    5.50
  -7   4  -3    9.20    3.60
   7  -4   3   12.40    3.90
  -8   4  -3  115.69   12.20
  -8   4  -3   98.79   13.60
  -8   4  -3   93.19   13.50
  -8   4  -3   91.99   12.00
  -8   4  -3  124.69   15.00
  -9   4  -3  490.75   23.40
  -9   4  -3  497.65   25.50
  -9   4  -3  523.75   26.60
  -9   4  -3  509.15   28.50
  -9   4  -3  554.84   28.20
 -10   4  -3   37.80   12.00
 -10   4  -3   41.00   11.10
 -10   4  -3   54.19    9.30
 -10   4  -3   51.99    9.80
 -11   4  -3  165.88   21.70
 -11   4  -3  116.89   18.10
 -11   4  -3  166.58   19.70
 -11   4  -3  158.28   17.40
 -12   4  -3  119.59   16.70
 -12   4  -3  149.69   17.70
 -12   4  -3  104.09   18.70
 -11  -3   3   61.59   10.70
 -10  -3   3    0.50    4.50
 -10  -3   3    2.40    4.50
  -9  -3   3  348.87   21.40
  -9  -3   3  323.57   17.40
  -8  -3   3    7.00    3.60
  -8  -3   3    4.00    4.20
   7   3  -3  554.34   27.90
  -7  -3   3  554.94   21.60
  -7  -3   3  565.04   26.10
   6   3  -3   24.60    6.80
  -6  -3   3   20.50    3.90
  -6  -3   3   21.50    5.10
   5   3  -3  199.88   10.70
   5   3  -3  210.58   13.80
  -5  -3   3  201.38   12.00
  -5  -3   3  191.88    8.70
  -5  -3   3  192.78    8.60
   4   3  -3  209.58   10.90
   4   3  -3  204.78   13.00
  -4  -3   3  204.08   11.30
   3   3  -3   81.59    7.40
   3   3  -3   76.09    6.30
  -3  -3   3   78.19    6.30
   2   3  -3  494.05   19.40
   2   3  -3  502.15   20.70
   1   3  -3    1.90    2.40
   1   3  -3   -0.20    2.30
   1   3  -3    2.00    2.20
   0   3  -3   97.99    7.40
   0   3  -3  110.99    7.40
  -1   3  -3  131.19    8.40
  -1   3  -3  118.79    6.80
  -1   3  -3  132.79    5.90
  -1   3  -3  125.09    8.00
   1  -3   3  116.39    6.50
   1  -3   3  122.99    7.70
  -2   3  -3 1090.29   36.40
  -2   3  -3 1076.39   32.60
  -2   3  -3 1106.49   34.80
  -2   3  -3 1045.10   35.80
  -2   3  -3 1090.59   33.90
  -2   3  -3  914.71   34.40
   2  -3   3 1072.49   36.30
   2  -3   3 1123.99   34.40
   2  -3   3 1042.00   33.50
  -3   3  -3  796.62   26.70
  -3   3  -3  828.22   30.80
  -3   3  -3  843.52   28.80
  -3   3  -3  844.52   31.30
  -3   3  -3  817.52   28.10
  -3   3  -3  869.31   29.20
  -3   3  -3  850.01   29.60
   3  -3   3  810.62   28.20
   3  -3   3  856.41   29.00
   3  -3   3  796.62   27.50
   3  -3   3  852.31   31.40
  -4   3  -3 3627.64  106.59
  -4   3  -3 3708.93  108.09
  -4   3  -3 3545.25  104.49
  -4   3  -3 3348.66  102.49
  -4   3  -3 3485.55  103.39
  -4   3  -3 3562.84  105.69
  -4   3  -3 3562.64  101.99
   4  -3   3 3515.15  103.99
   4  -3   3 3568.94  107.49
   4  -3   3 3524.35  102.79
   4  -3   3 3493.65  102.09
  -5   3  -3  810.22   31.60
  -5   3  -3  803.92   33.20
  -5   3  -3  804.72   27.90
  -5   3  -3  747.83   31.40
  -5   3  -3  808.02   29.70
  -5   3  -3  766.62   27.10
  -5   3  -3  758.32   29.50
  -5   3  -3  793.82   30.10
   5  -3   3  822.02   27.30
   5  -3   3  844.02   33.10
   5  -3   3  773.82   27.50
   5  -3   3  766.92   29.00
  -6   3  -3 1331.87   50.19
  -6   3  -3 1374.46   44.00
  -6   3  -3 1325.07   41.90
  -6   3  -3 1302.07   48.30
  -6   3  -3 1399.96   47.10
  -6   3  -3 1316.27   45.90
  -6   3  -3 1295.87   48.30
   6  -3   3 1344.47   41.20
  -7   3  -3   12.00    4.30
  -7   3  -3   14.50    5.30
  -7   3  -3   14.50    6.10
  -7   3  -3   12.60    4.00
  -7   3  -3   21.90    5.40
  -7   3  -3   11.70    5.80
  -7   3  -3   20.00    5.10
  -8   3  -3  490.25   26.70
  -8   3  -3  474.45   24.30
  -8   3  -3  485.45   24.00
  -8   3  -3  510.65   27.30
  -8   3  -3  549.45   22.80
  -9   3  -3  121.19   14.70
  -9   3  -3  120.29   16.70
  -9   3  -3  154.28   19.10
  -9   3  -3  125.29   10.60
  -9   3  -3  146.69   13.80
 -10   3  -3  301.27   22.20
 -10   3  -3  268.87   21.50
 -10   3  -3  280.87   17.30
 -10   3  -3  305.87   22.20
 -10   3  -3  295.87   19.40
 -11   3  -3    1.30    5.70
 -11   3  -3    8.30    6.30
 -11   3  -3    8.20    5.70
 -11   3  -3  -14.30    7.80
 -12   3  -3    8.60    6.70
 -12   3  -3   -3.30    5.90
 -12   3  -3   -0.90    7.00
 -12  -2   3   21.30    6.60
 -12  -2   3   22.00    8.50
 -11  -2   3   47.90    9.50
 -11  -2   3   66.49   13.70
 -10  -2   3  225.98   18.30
 -10  -2   3  210.98   14.30
  -9  -2   3    4.70    3.70
  -9  -2   3    6.90    4.70
  -8  -2   3  231.68   12.40
  -8  -2   3  196.38   15.40
   7   2  -3    4.60    4.10
  -7  -2   3    4.60    3.40
  -7  -2   3    0.50    1.70
   6   2  -3   69.89    9.70
  -6  -2   3   70.99    5.30
  -6  -2   3   87.89   10.70
   5   2  -3  264.97   12.10
   5   2  -3  245.38   14.00
  -5  -2   3  237.68    9.50
  -5  -2   3  227.38   13.30
   4   2  -3  116.49    8.90
   4   2  -3  125.59    7.90
  -4  -2   3  137.39    9.00
   3   2  -3    1.70    2.60
   3   2  -3   -2.00    1.50
  -3  -2   3   -1.00    1.80
   2   2  -3   -1.40    1.90
   2   2  -3    0.20    2.40
   1   2  -3   38.60    5.10
   1   2  -3   45.00    5.00
   0   2  -3   77.49    5.40
   0   2  -3   70.99    5.60
   0  -2   3   78.09    4.60
  -1   2  -3 1709.63   47.20
  -1   2  -3 1589.54   48.60
  -1   2  -3 1585.64   49.70
  -1   2  -3 1607.34   48.40
  -1   2  -3 1619.54   48.60
   1  -2   3 1509.85   48.80
   1  -2   3 1573.34   46.50
   1  -2   3 1589.74   47.40
  -2   2  -3 1821.42   55.19
  -2   2  -3 1889.71   55.69
  -2   2  -3 1836.92   57.69
  -2   2  -3 1843.22   57.69
  -2   2  -3 1843.32   54.79
  -2   2  -3 1887.71   56.49
   2  -2   3 1911.61   55.89
   2  -2   3 1771.72   54.69
  -3   2  -3 2544.65   75.39
  -3   2  -3 2674.43   77.59
  -3   2  -3 2698.33   78.49
  -3   2  -3 2631.44   79.69
  -3   2  -3 2644.74   79.99
  -3   2  -3 2529.95   75.09
  -3   2  -3 2648.64   76.79
   3  -2   3 2527.85   79.99
   3  -2   3 2433.86   75.39
   3  -2   3 2711.83   77.39
   3  -2   3 2535.45   76.09
  -4   2  -3 3183.38   95.99
  -4   2  -3 3016.00   93.79
  -4   2  -3 3082.09   90.49
  -4   2  -3 3086.69   93.19
  -4   2  -3 3233.68   96.39
  -4   2  -3 3019.40   92.39
  -4   2  -3 3030.80   92.09
  -4   2  -3 3152.18   89.59
   4  -2   3 3166.88   90.09
   4  -2   3 3182.08   95.99
   4  -2   3 3060.19   90.79
   4  -2   3 3226.18   92.59
  -5   2  -3  428.46   15.30
  -5   2  -3  413.46   21.20
  -5   2  -3  426.06   19.30
  -5   2  -3  415.46   21.40
  -5   2  -3  422.66   20.30
  -5   2  -3  386.76   16.90
  -5   2  -3  427.76   19.00
   5  -2   3  412.56   15.50
  -6   2  -3 1280.47   44.20
  -6   2  -3 1200.88   46.10
  -6   2  -3 1295.97   44.50
  -6   2  -3 1251.57   47.90
  -6   2  -3 1211.48   44.30
  -6   2  -3 1316.77   48.10
  -7   2  -3   64.69    8.30
  -7   2  -3   74.99   10.30
  -7   2  -3   74.49   11.30
  -7   2  -3   74.19   12.30
  -7   2  -3   68.19   11.40
  -8   2  -3    3.00    5.60
  -8   2  -3   -3.90    2.90
  -8   2  -3    1.90    3.30
  -8   2  -3    6.10    3.40
  -8   2  -3   -4.20    5.30
  -9   2  -3  422.16   26.10
  -9   2  -3  459.65   27.80
  -9   2  -3  449.95   24.60
  -9   2  -3  444.06   23.90
  -9   2  -3  475.95   22.10
 -10   2  -3    0.50    4.50
 -10   2  -3   -0.70    4.80
 -10   2  -3   -3.80    5.40
 -10   2  -3   12.10    9.70
 -10   2  -3    2.00    4.30
 -11   2  -3   57.79   11.10
 -11   2  -3   97.49   16.50
 -11   2  -3   52.39   13.70
 -11   2  -3   50.69   13.30
 -11   2  -3   74.59   11.30
 -12   2  -3    5.00    4.80
 -12   2  -3   14.40    8.10
 -12   2  -3   10.20    7.20
 -12  -1   3   55.59   10.20
 -12  -1   3   84.99   17.40
 -11  -1   3   99.19   17.00
 -11  -1   3   60.69   10.10
 -10  -1   3   45.10   10.90
 -10  -1   3   48.90    8.40
  -9  -1   3  389.26   18.70
  -9  -1   3  370.56   22.90
  -8  -1   3   94.49   13.20
  -8  -1   3   93.19    9.90
  -7  -1   3  392.56   20.70
  -7  -1   3  400.76   16.40
   6   1  -3   88.39    7.80
  -6  -1   3   90.29    5.80
  -6  -1   3  117.89   12.70
   5   1  -3  111.89    7.30
   5   1  -3  105.59    7.70
  -5  -1   3  105.59    8.50
  -5  -1   3   95.59    5.30
   4   1  -3   26.20    4.60
   4   1  -3   30.10    5.00
  -4  -1   3   20.80    4.70
   2   1  -3  226.38   11.00
   2   1  -3  239.18   11.20
   0   1  -3 1669.03   49.20
   0   1  -3 1498.75   47.60
   0   1  -3 1656.83   46.20
   0   1  -3 1680.33   49.60
   0  -1   3 1582.64   48.50
   0  -1   3 1713.73   47.30
  -1   1  -3 1240.48   38.90
  -1   1  -3 1242.88   38.40
  -1   1  -3 1225.78   37.00
  -1   1  -3 1226.48   40.00
  -1   1  -3 1282.47   38.20
  -1   1  -3 1232.28   39.50
   1  -1   3 1228.98   37.40
   1  -1   3 1237.68   39.80
   1  -1   3 1221.38   38.10
  -2   1  -3 1589.84   49.50
  -2   1  -3 1668.83   50.09
  -2   1  -3 1697.93   52.89
  -2   1  -3 1688.93   50.49
  -2   1  -3 1663.73   49.10
  -2   1  -3 1625.34   52.19
  -2   1  -3 1640.84   50.79
   2  -1   3 1516.95   49.10
   2  -1   3 1630.94   50.29
   2  -1   3 1719.03   50.39
  -3   1  -3 1401.26   44.20
  -3   1  -3 1396.36   46.50
  -3   1  -3 1246.28   40.80
  -3   1  -3 1351.76   44.60
  -3   1  -3 1385.66   42.00
  -3   1  -3 1387.06   43.70
   3  -1   3 1299.07   42.30
   3  -1   3 1404.86   41.80
   3  -1   3 1450.55   43.90
  -4   1  -3  122.29    9.30
  -4   1  -3  110.89    9.80
  -4   1  -3  116.69    5.90
  -4   1  -3  125.89    8.80
  -4   1  -3  115.79    7.60
  -4   1  -3  117.19    9.10
   4  -1   3  118.19    8.20
  -5   1  -3  694.03   25.10
  -5   1  -3  695.33   28.60
  -5   1  -3  689.13   27.60
  -5   1  -3  704.43   27.20
  -5   1  -3  684.13   30.10
  -5   1  -3  682.43   26.90
  -6   1  -3   18.60    5.10
  -6   1  -3   25.30    5.10
  -6   1  -3   23.20    5.90
  -6   1  -3   19.10    5.70
  -6   1  -3   22.40    6.60
  -6   1  -3   16.90    4.90
  -7   1  -3   43.30    7.10
  -7   1  -3   70.69   10.70
  -7   1  -3   33.30    8.40
  -7   1  -3   44.00    7.60
  -8   1  -3  113.29    9.80
  -8   1  -3  127.49   14.50
  -8   1  -3  108.29   14.00
  -8   1  -3  101.39   15.30
  -9   1  -3   38.90    9.80
  -9   1  -3   25.00    8.20
  -9   1  -3   34.30    7.80
  -9   1  -3   32.30    8.30
 -10   1  -3  230.98   24.60
 -10   1  -3  200.28   21.40
 -10   1  -3  192.28   14.60
 -10   1  -3  200.18   23.40
 -11   1  -3   89.29   15.80
 -11   1  -3  101.09   20.90
 -11   1  -3   90.39   13.30
 -11   1  -3   98.69   17.10
 -11   1  -3   79.99   13.40
 -12   0   3  111.89   19.60
 -12   0   3   82.69   12.70
 -11   0   3   74.49   14.60
 -11   0   3   75.99   11.30
 -10   0   3  246.28   18.90
 -10   0   3  177.38   12.80
  -9   0   3  208.78   16.70
  -9   0   3  209.88   13.10
  -8   0   3  199.28   15.20
  -8   0   3  197.08   11.40
  -7   0   3  155.98   12.20
  -7   0   3  153.18    9.00
  -6   0   3  126.29   13.70
  -6   0   3   96.39    6.40
   5   0  -3  642.64   22.40
  -5   0   3  606.54   20.60
  -5   0   3  592.34   25.00
  -4   0   3  588.14   19.00
  -4   0   3  578.04   23.00
   3   0  -3   -0.20    1.60
  -3   0   3    0.40    1.30
   2   0  -3 2332.67   71.49
   2   0  -3 2506.25   71.89
   1   0  -3  547.15   18.00
   1   0  -3  535.75   19.70
   1   0  -3  541.55   19.60
  -1   0   3  535.05   17.60
   0   0  -3  208.08    9.00
   0   0  -3  208.18   10.30
   0   0  -3  213.18   10.00
   0   0  -3  221.78   10.20
   0   0   3  214.08    9.40
   0   0   3  199.08    9.00
  -1   0  -3  806.82   26.10
  -1   0  -3  789.72   25.40
  -1   0  -3  741.33   25.10
  -1   0  -3  770.62   26.30
   1   0   3  732.43   25.00
   1   0   3  760.12   26.00
  -2   0  -3  363.86   15.40
  -2   0  -3  354.36   14.90
  -2   0  -3  358.36   13.90
  -2   0  -3  345.77   13.30
   2   0   3  350.96   13.60
   2   0   3  377.06   15.20
   2   0   3  354.26   14.20
  -3   0  -3    6.20    2.80
  -3   0  -3    1.70    0.90
  -3   0  -3   -0.40    2.00
  -3   0  -3    6.10    3.50
  -3   0  -3    1.20    2.30
  -3   0  -3    0.80    1.80
   3   0   3    4.30    2.30
   3   0   3    4.20    2.30
  -4   0  -3  650.33   24.30
  -4   0  -3  714.23   26.70
  -4   0  -3  710.43   27.20
  -4   0  -3  687.63   26.10
  -4   0  -3  707.33   27.50
  -4   0  -3  707.03   29.80
   4   0   3  694.73   25.50
  -5   0  -3  549.35   20.50
  -5   0  -3  544.15   23.70
  -5   0  -3  492.35   22.40
  -5   0  -3  507.15   22.30
  -5   0  -3  481.65   21.60
  -5   0  -3  494.55   25.50
  -6   0  -3  528.45   25.10
  -6   0  -3  530.55   21.40
  -6   0  -3  515.05   23.60
  -6   0  -3  523.05   23.60
  -7   0  -3    1.50    3.10
  -7   0  -3   12.70    5.90
  -7   0  -3    6.70    4.30
  -7   0  -3    5.00    3.30
  -8   0  -3  390.16   21.00
  -8   0  -3  344.97   18.20
  -8   0  -3  341.07   21.90
  -9   0  -3  143.59   15.20
  -9   0  -3  147.39   18.10
  -9   0  -3  130.29   16.40
  -9   0  -3  139.99   19.00
 -10   0  -3  270.77   21.70
 -10   0  -3  221.78   17.60
 -10   0  -3  268.77   17.20
 -10   0  -3  230.88   20.60
 -11   0  -3   49.70   12.70
 -11   0  -3   63.49   11.70
 -11   0  -3   62.49   11.20
 -13   1   3   14.10    7.00
 -13   1   3   14.00    8.90
 -12   1   3   14.70    6.90
 -12   1   3   44.70   12.80
 -11   1   3  122.69   13.80
 -11   1   3  136.69   18.70
 -10   1   3   20.00    7.50
  -9   1   3   78.09   12.70
  -9   1   3   94.49   10.70
  -8   1   3  443.16   23.50
  -8   1   3  435.36   19.20
  -7   1   3  364.26   15.40
  -7   1   3  359.06   16.20
  -7   1   3  374.86   20.20
  -6   1   3  263.57   15.30
  -6   1   3  259.37   11.30
  -6   1   3  246.38   11.90
  -6   1   3  258.77   13.50
  -5   1   3  142.79    8.00
  -5   1   3  142.09    7.10
  -5   1   3  153.28   10.40
  -5   1   3  142.09    8.90
  -4   1   3   34.30    5.20
  -4   1   3   29.80    5.70
  -4   1   3   46.70    5.30
  -3   1   3 1395.96   42.20
  -3   1   3 1400.46   43.60
   2  -1  -3 1129.39   36.30
   2  -1  -3 1090.59   34.60
   1  -1  -3  467.55   18.10
  -1   1   3  508.85   17.80
  -1   1   3  472.15   17.00
   0  -1  -3  148.29    8.10
   0  -1  -3  163.08    8.60
   0  -1  -3  144.99    7.80
   0   1   3  145.99    8.10
   0   1   3  118.79    7.40
  -1  -1  -3   66.79    7.30
  -1  -1  -3   53.39    6.00
  -1  -1  -3   73.79    7.50
  -1  -1  -3   52.39    4.70
   1   1   3   52.79    5.90
   1   1   3   57.69    4.80
   1   1   3   55.09    5.20
  -2  -1  -3   14.70    4.00
  -2  -1  -3   33.00    6.90
  -2  -1  -3   16.90    3.70
  -2  -1  -3   21.20    4.80
  -2  -1  -3   23.60    5.20
   2   1   3   18.10    4.10
   2   1   3   18.40    3.60
  -3  -1  -3  225.38   11.00
  -3  -1  -3  212.08   12.00
  -3  -1  -3  225.48   12.60
  -3  -1  -3  234.58   12.50
  -3  -1  -3  221.18   12.10
   3   1   3  218.68    9.20
   3   1   3  208.58   11.20
  -4  -1  -3  311.77   15.50
  -4  -1  -3  398.26   18.70
  -4  -1  -3  408.96   18.40
  -4  -1  -3  394.96   17.70
  -4  -1  -3  389.06   18.20
  -5  -1  -3  844.12   32.60
  -5  -1  -3  886.81   33.70
  -5  -1  -3  861.61   34.40
  -5  -1  -3  912.31   31.40
  -5  -1  -3  934.31   35.00
  -6  -1  -3  159.28   11.80
  -6  -1  -3  144.09   12.30
  -6  -1  -3  160.18   10.40
  -6  -1  -3  165.88   12.50
  -7  -1  -3  692.53   30.80
  -7  -1  -3  715.53   30.20
  -7  -1  -3  722.63   28.40
  -7  -1  -3  689.53   32.20
  -8  -1  -3   -3.50    3.90
  -8  -1  -3    3.50    5.30
  -8  -1  -3    6.80    4.20
  -8  -1  -3    5.50    3.90
  -9  -1  -3  241.48   19.40
  -9  -1  -3  272.47   20.30
  -9  -1  -3  266.17   16.60
 -10  -1  -3   47.80   14.10
 -10  -1  -3   48.50    9.10
 -10  -1  -3   35.80    9.20
 -10  -1  -3   42.50   10.00
 -11  -1  -3   27.60    9.60
 -11  -1  -3   19.80    7.60
 -11  -1  -3    4.10    5.90
 -13   2   3    6.10    6.90
 -13   2   3   -2.00    6.20
 -12   2   3   -0.90    5.30
 -12   2   3    7.90    5.70
 -11   2   3    9.60    6.40
 -11   2   3   32.40    7.20
 -10   2   3   89.09   11.20
 -10   2   3   98.19   14.90
  -9   2   3  293.77   15.60
  -9   2   3  229.68   17.90
  -8   2   3   10.50    4.00
  -8   2   3   12.30    5.50
  -8   2   3   14.70    3.90
  -7   2   3 1429.46   46.60
  -7   2   3 1419.26   51.39
  -7   2   3 1399.66   46.50
  -6   2   3  345.57   17.80
  -6   2   3  329.57   15.00
  -6   2   3  327.97   14.70
  -5   2   3  783.32   26.90
  -5   2   3  752.02   26.80
  -5   2   3  747.73   29.60
  -5   2   3  759.42   29.10
   4  -2  -3  788.32   25.90
  -4   2   3  756.82   28.30
  -4   2   3  712.13   26.00
  -4   2   3  750.82   28.40
  -4   2   3  763.12   26.10
   3  -2  -3   25.60    4.50
  -3   2   3   20.50    3.80
  -3   2   3   21.50    4.00
  -3   2   3   24.90    4.70
   2  -2  -3  353.56   15.70
   2  -2  -3  346.67   15.20
  -2   2   3  363.46   16.40
  -2   2   3  366.96   15.30
  -2   2   3  364.16   14.60
   1  -2  -3    2.00    1.80
   1  -2  -3   -1.10    2.00
   1  -2  -3    1.10    2.00
   1  -2  -3    3.10    2.40
  -1   2   3    1.70    2.70
  -1   2   3    2.10    1.80
  -1   2   3    1.30    2.10
   0  -2  -3    4.80    3.10
   0  -2  -3    1.70    2.30
   0  -2  -3    3.50    2.20
   0  -2  -3    0.80    2.20
   0   2   3    6.50    3.10
   0   2   3    6.00    2.50
   0   2   3    2.00    2.10
  -1  -2  -3   84.99    6.60
  -1  -2  -3   75.09    6.90
  -1  -2  -3   71.59    6.60
  -1  -2  -3   78.29    6.10
   1   2   3   64.29    5.70
   1   2   3   71.49    6.40
   1   2   3   62.49    6.60
  -2  -2  -3    0.70    1.70
  -2  -2  -3    1.10    2.60
  -2  -2  -3   -0.60    1.60
  -2  -2  -3    1.80    3.10
  -2  -2  -3    6.10    3.00
   2   2   3    7.70    2.40
   2   2   3    3.00    2.40
   2   2   3    6.40    2.30
   2   2   3    1.20    1.30
  -3  -2  -3   23.50    5.50
  -3  -2  -3   19.70    4.80
  -3  -2  -3   20.00    4.80
  -3  -2  -3   17.50    4.60
  -3  -2  -3   21.20    4.40
   3   2   3   23.70    3.60
   3   2   3   23.10    4.40
  -4  -2  -3  880.01   32.70
  -4  -2  -3  869.91   32.10
  -4  -2  -3  879.51   33.10
  -4  -2  -3  842.62   33.80
  -4  -2  -3  848.22   30.30
  -5  -2  -3    2.70    3.00
  -5  -2  -3    9.00    4.70
  -5  -2  -3    1.50    3.20
  -5  -2  -3    8.00    3.40
  -6  -2  -3  928.21   35.20
  -6  -2  -3  881.81   36.60
  -6  -2  -3  855.31   36.10
  -7  -2  -3   45.80    8.50
  -7  -2  -3   44.90    8.70
  -7  -2  -3   48.80    9.90
  -8  -2  -3   98.99   14.50
  -8  -2  -3   90.49   14.30
  -8  -2  -3  126.59   14.20
  -8  -2  -3  117.89   15.10
  -9  -2  -3  167.38   13.80
  -9  -2  -3  180.18   20.20
  -9  -2  -3  158.28   19.10
  -9  -2  -3  146.89   19.90
 -10  -2  -3   25.90    8.20
 -10  -2  -3   20.80    7.60
 -13   3   3   33.50   10.80
 -13   3   3   39.30   10.60
 -12   3   3    7.70    4.60
 -12   3   3    4.00    7.10
 -12   3   3   -5.60    4.90
 -11   3   3   22.90    6.60
 -11   3   3   16.50    7.60
 -11   3   3   25.30    6.80
 -10   3   3   25.60    6.50
 -10   3   3   35.40    7.10
 -10   3   3   32.30    8.70
  -9   3   3   59.59   10.80
  -9   3   3   54.39    8.70
  -8   3   3 1103.89   41.20
  -8   3   3 1198.08   42.40
  -8   3   3 1162.68   45.40
  -7   3   3    5.30    2.90
  -7   3   3    2.80    2.50
  -7   3   3   -0.20    2.50
  -7   3   3    5.20    2.40
  -6   3   3  691.03   29.10
  -6   3   3  725.73   30.00
  -6   3   3  739.23   27.00
  -6   3   3  718.23   24.20
  -6   3   3  681.33   26.80
  -6   3   3  665.93   25.40
   5  -3  -3   78.29    6.60
  -5   3   3   98.39   10.20
  -5   3   3   86.49    6.10
  -5   3   3   86.89    7.20
  -5   3   3   83.69    8.40
  -5   3   3   87.79    7.00
  -5   3   3   97.19   10.80
  -4   3   3  184.98   10.70
  -4   3   3  187.78   10.60
  -4   3   3  210.18   12.00
   3  -3  -3   15.50    4.10
  -3   3   3    7.10    2.80
  -3   3   3   14.00    3.80
  -3   3   3    7.60    2.90
  -3   3   3   17.50    4.60
  -3   3   3   16.90    3.80
   2  -3  -3    0.90    2.50
   2  -3  -3    1.60    2.10
  -2   3   3    2.00    2.40
  -2   3   3    1.40    1.80
  -2   3   3    2.00    2.20
  -2   3   3    0.30    3.10
  -2   3   3    3.50    2.00
   1  -3  -3  160.58    9.10
   1  -3  -3  154.18    9.70
   1  -3  -3  147.99    8.70
  -1   3   3  155.28    9.60
  -1   3   3  173.38   10.30
  -1   3   3  153.58    8.60
  -1   3   3  153.28    9.70
   0  -3  -3   29.60    5.30
   0  -3  -3   34.60    6.00
   0  -3  -3   41.70    5.70
   0   3   3   31.40    5.50
   0   3   3   38.70    6.00
   0   3   3   36.30    6.20
   0   3   3   37.30    5.40
   0   3   3   30.40    5.30
  -1  -3  -3   80.39    6.60
  -1  -3  -3   74.19    7.00
  -1  -3  -3   80.49    8.90
  -1  -3  -3   83.89    7.40
  -1  -3  -3   75.59    7.70
   1   3   3   71.29    5.70
   1   3   3   73.19    6.40
   1   3   3   77.39    6.50
   1   3   3   81.49    7.00
   1   3   3   91.99    5.90
  -2  -3  -3  567.44   22.00
  -2  -3  -3  555.24   24.10
  -2  -3  -3  602.14   23.40
  -2  -3  -3  595.74   22.80
  -2  -3  -3  588.34   23.90
   2   3   3  556.14   22.60
   2   3   3  563.54   22.00
  -3  -3  -3  132.39    9.90
  -3  -3  -3  110.39    8.30
  -3  -3  -3  128.09    9.40
  -3  -3  -3  127.99    9.80
  -3  -3  -3  124.19   10.30
   3   3   3  141.39    8.30
  -4  -3  -3    5.60    3.10
  -4  -3  -3    5.20    4.40
  -4  -3  -3    8.10    3.30
  -4  -3  -3    5.60    3.30
  -5  -3  -3  192.18   13.50
  -5  -3  -3  194.88   12.10
  -5  -3  -3  176.08   12.70
  -5  -3  -3  208.08   14.00
  -6  -3  -3   20.80    6.40
  -6  -3  -3   29.50    6.60
  -6  -3  -3   24.60    6.70
  -6  -3  -3   38.10    8.20
  -7  -3  -3  183.18   13.20
  -7  -3  -3  165.78   13.80
  -7  -3  -3  163.98   15.10
  -8  -3  -3    3.10    7.90
  -8  -3  -3   11.30    5.40
  -8  -3  -3    6.80    4.90
  -9  -3  -3  105.19   16.00
  -9  -3  -3  113.69   16.80
  -9  -3  -3  138.29   16.50
 -13   4   3  170.08   24.30
 -13   4   3  225.48   24.60
 -12   4   3    1.20    5.30
 -12   4   3    7.30    7.20
 -12   4   3    7.10    7.80
 -11   4   3  159.88   17.40
 -11   4   3  135.79   18.30
 -11   4   3  155.38   18.20
 -10   4   3   31.10    7.50
 -10   4   3   32.50    8.60
 -10   4   3   32.50    7.90
  -9   4   3  253.87   15.60
  -9   4   3  231.38   17.30
  -9   4   3  229.38   13.00
  -9   4   3  252.27   15.80
  -9   4   3  253.37   15.80
  -8   4   3   64.39    8.00
  -8   4   3   68.39    9.80
  -8   4   3   52.89    9.20
  -8   4   3   63.79    9.60
  -8   4   3   58.19    9.00
  -7   4   3  166.68   11.50
  -7   4   3  186.18   13.30
  -7   4   3  171.78   10.10
  -7   4   3  166.98   12.30
  -7   4   3  150.78   11.20
  -6   4   3   26.70    5.60
  -6   4   3   25.80    5.40
  -6   4   3   37.20    5.90
  -6   4   3   39.50    7.50
  -6   4   3   41.50    7.90
  -6   4   3   35.80    7.00
  -6   4   3   29.00    6.40
  -5   4   3  114.29    7.80
  -5   4   3  106.39    8.90
  -5   4   3  113.19    8.80
  -5   4   3  117.89   12.80
  -5   4   3  102.29    8.50
  -5   4   3   98.59    8.80
  -5   4   3  108.49    7.50
   4  -4  -3  305.77   11.80
   4  -4  -3  282.57   16.00
  -4   4   3  292.97   15.20
  -4   4   3  318.37   15.60
  -4   4   3  355.96   14.70
  -4   4   3  310.87   15.70
  -4   4   3  318.47   15.50
  -4   4   3  316.97   14.30
  -4   4   3  316.17   17.20
   3  -4  -3  288.47   13.10
   3  -4  -3  309.57   13.10
   3  -4  -3  289.37   16.10
  -3   4   3  307.27   15.40
  -3   4   3  301.47   15.10
  -3   4   3  292.17   15.50
  -3   4   3  296.77   13.70
  -3   4   3  301.87   16.40
  -3   4   3  285.97   13.50
   2  -4  -3  226.08   11.30
   2  -4  -3  200.78   11.40
   2  -4  -3  214.78   11.40
  -2   4   3  205.48   10.90
  -2   4   3  196.28   10.80
  -2   4   3  227.88   12.90
  -2   4   3  218.28   13.50
  -2   4   3  221.68   12.10
  -2   4   3  225.58   12.60
  -2   4   3  220.58   12.40
   1  -4  -3 1224.88   42.50
   1  -4  -3 1187.28   41.00
   1  -4  -3 1249.47   39.70
   1  -4  -3 1221.88   41.50
   1  -4  -3 1146.39   40.10
  -1   4   3 1308.27   42.80
  -1   4   3 1230.38   42.00
  -1   4   3 1203.68   40.50
  -1   4   3 1263.57   43.50
  -1   4   3 1247.28   39.70
   0  -4  -3  103.19    7.00
   0  -4  -3   99.79    8.70
   0  -4  -3  102.09    7.90
   0  -4  -3   88.99    8.30
   0  -4  -3   97.39    8.10
   0   4   3   92.79   10.20
   0   4   3   94.79    7.70
   0   4   3   90.19    6.60
   0   4   3   96.59    7.30
  -1  -4  -3  505.05   20.70
  -1  -4  -3  534.35   20.50
  -1  -4  -3  529.65   22.30
  -1  -4  -3  491.65   22.70
   1   4   3  522.25   21.80
   1   4   3  520.25   18.50
   1   4   3  497.15   21.80
  -2  -4  -3  147.69   11.30
  -2  -4  -3  178.08   12.60
  -2  -4  -3  190.08   12.30
  -2  -4  -3  177.48   10.80
  -2  -4  -3  189.78   10.80
   2   4   3  181.68   11.00
  -3  -4  -3    7.20    4.10
  -3  -4  -3    2.80    2.70
  -3  -4  -3    1.10    2.60
  -3  -4  -3    4.10    3.30
  -4  -4  -3  297.17   17.40
  -4  -4  -3  278.97   16.00
  -4  -4  -3  246.18   14.50
  -5  -4  -3    4.30    4.00
  -5  -4  -3    3.90    3.70
  -5  -4  -3    6.60    4.70
  -6  -4  -3   55.29   10.40
  -6  -4  -3   54.99    9.60
  -6  -4  -3   47.10    8.10
  -7  -4  -3   44.60    9.10
  -7  -4  -3   28.30    9.80
  -8  -4  -3   83.29   15.10
  -8  -4  -3   91.29   14.40
  -8  -4  -3   88.59   12.40
  -9  -4  -3    3.50    6.00
  -9  -4  -3    3.20    5.20
 -13   5   3   34.20    9.40
 -13   5   3   17.40    8.70
 -12   5   3   33.60   10.40
 -12   5   3   80.19   14.30
 -12   5   3   71.99   11.20
 -12   5   3   55.59   11.00
 -11   5   3   12.50    8.50
 -11   5   3   15.70    6.80
 -11   5   3   12.60    6.10
 -11   5   3   20.60    5.90
 -10   5   3   24.10    7.90
 -10   5   3   25.30    6.30
 -10   5   3   17.50    6.60
 -10   5   3   21.40    6.30
  -9   5   3   -0.80    2.70
  -9   5   3   -1.10    4.30
  -9   5   3   -1.30    2.90
  -9   5   3   -5.10    2.60
  -9   5   3   -1.60    2.90
  -8   5   3  156.38   10.80
  -8   5   3  155.98   13.10
  -8   5   3  147.19   12.70
  -8   5   3  155.88   13.10
  -8   5   3  159.18   12.10
  -7   5   3    5.70    3.00
  -7   5   3   -1.60    4.30
  -7   5   3    4.40    3.30
  -7   5   3    4.80    3.10
  -7   5   3    7.80    4.40
  -6   5   3  140.09    9.40
  -6   5   3  159.88   12.70
  -6   5   3  157.38   12.00
  -6   5   3  144.09   10.90
  -6   5   3  137.79   11.00
  -6   5   3  149.69   10.90
  -5   5   3   88.79   10.30
  -5   5   3   56.99    8.10
  -5   5   3   60.19    9.30
  -5   5   3   61.49    8.10
  -5   5   3   78.49   10.70
  -5   5   3   63.39    8.70
   4  -5  -3  577.64   22.20
   4  -5  -3  621.04   23.00
  -4   5   3  663.93   26.30
  -4   5   3  589.44   25.50
  -4   5   3  618.34   24.10
  -4   5   3  609.04   26.70
  -4   5   3  629.14   26.30
  -4   5   3  638.84   28.20
  -4   5   3  649.24   25.20
   3  -5  -3    1.70    2.30
   3  -5  -3    3.10    2.80
  -3   5   3    3.20    2.30
  -3   5   3   -3.20    1.90
  -3   5   3    0.50    2.90
  -3   5   3    3.60    2.10
  -3   5   3   -0.50    1.40
  -3   5   3    1.00    1.90
  -3   5   3   -4.30    1.60
  -3   5   3    1.50    1.90
   2  -5  -3  833.22   30.60
   2  -5  -3  792.82   29.00
   2  -5  -3  815.32   30.90
  -2   5   3  809.82   30.20
  -2   5   3  835.52   33.20
  -2   5   3  794.52   30.80
  -2   5   3  775.92   30.10
  -2   5   3  813.52   28.90
  -2   5   3  806.22   31.40
   1  -5  -3   24.20    5.10
   1  -5  -3   35.10    5.00
   1  -5  -3   33.00    6.40
   1  -5  -3   37.60    7.10
   1  -5  -3   36.80    6.70
  -1   5   3   35.90    7.20
  -1   5   3   33.30    5.10
  -1   5   3   34.40    6.00
   0  -5  -3  594.64   25.90
   0  -5  -3  560.54   24.30
   0  -5  -3  583.74   21.60
   0  -5  -3  571.34   23.60
   0  -5  -3  583.14   25.20
   0   5   3  557.94   21.60
   0   5   3  644.44   26.50
  -1  -5  -3   48.10    8.00
  -1  -5  -3   44.60    7.60
  -1  -5  -3   63.59    9.40
  -1  -5  -3   51.99    7.80
   1   5   3   63.89    8.40
  -2  -5  -3   19.80    6.00
  -2  -5  -3   22.60    5.60
  -2  -5  -3   19.70    4.90
   2   5   3   22.20    4.60
  -3  -5  -3  136.19   11.60
  -3  -5  -3  141.59   11.60
  -3  -5  -3  114.99    9.90
  -4  -5  -3   16.50    5.60
  -4  -5  -3   25.20    6.00
  -4  -5  -3   31.30    7.20
  -5  -5  -3   59.79    9.20
  -5  -5  -3   81.39   12.30
  -5  -5  -3   78.29   12.60
  -6  -5  -3  112.09   16.00
  -6  -5  -3  112.29   14.30
  -7  -5  -3   14.20    5.80
  -7  -5  -3   18.70    6.60
  -7  -5  -3   18.80    9.20
  -8  -5  -3   21.50    7.60
  -8  -5  -3   18.30    7.20
 -13   6   3   32.30   10.50
 -13   6   3   25.40   11.80
 -13   6   3   53.69   12.10
 -12   6   3    3.80    4.90
 -12   6   3    3.00    4.10
 -12   6   3   -0.80    8.40
 -12   6   3    7.20    5.90
 -11   6   3    4.40    4.70
 -11   6   3    3.50    8.20
 -11   6   3    6.20    4.60
 -11   6   3    3.30    3.70
 -10   6   3    2.20    4.60
 -10   6   3    6.90    4.30
 -10   6   3    0.10    7.60
 -10   6   3    5.30    4.40
 -10   6   3    6.80    4.20
  -9   6   3   79.59   11.20
  -9   6   3   71.99   11.70
  -9   6   3  100.39   14.70
  -9   6   3   92.49   12.50
  -9   6   3   71.39   12.60
  -8   6   3   43.30    8.20
  -8   6   3   48.90    9.40
  -8   6   3   47.00    9.60
  -8   6   3   52.29   10.50
  -8   6   3   40.50    7.60
  -7   6   3  475.45   24.20
  -7   6   3  475.45   25.40
  -7   6   3  465.35   21.70
  -7   6   3  459.75   23.70
  -7   6   3  529.95   24.60
  -6   6   3   74.19   11.50
  -6   6   3   89.09   11.40
  -6   6   3   67.69    9.40
  -6   6   3   59.09   10.40
  -5   6   3  328.77   17.60
  -5   6   3  303.77   15.90
  -5   6   3  331.27   19.80
  -5   6   3  320.97   18.00
  -5   6   3  294.27   17.30
  -5   6   3  306.67   16.50
   4  -6  -3   -2.10    2.10
  -4   6   3    0.10    2.40
  -4   6   3    3.10    2.50
  -4   6   3    2.60    2.00
  -4   6   3    2.10    2.40
  -4   6   3   -0.90    4.10
  -4   6   3   -0.60    1.30
   3  -6  -3  978.40   35.70
   3  -6  -3  957.80   34.30
  -3   6   3  977.70   34.50
  -3   6   3  950.80   35.00
  -3   6   3  998.20   36.40
  -3   6   3  971.50   36.80
  -3   6   3  965.10   39.40
  -3   6   3  923.81   36.70
   2  -6  -3   29.00    6.50
   2  -6  -3   21.10    5.50
   2  -6  -3   21.40    5.50
  -2   6   3   12.10    4.80
  -2   6   3   22.50    4.60
  -2   6   3   22.80    5.70
  -2   6   3   25.60    6.10
   1  -6  -3   54.79    8.80
   1  -6  -3   41.20    7.80
   1  -6  -3   52.49    8.70
  -1   6   3   43.00    5.60
  -1   6   3   56.49    9.50
  -1   6   3   45.00    8.20
   0  -6  -3   52.29    9.00
   0  -6  -3   55.19    9.10
   0  -6  -3   57.69    8.20
   0  -6  -3   72.69   10.20
   0   6   3   49.00    8.70
  -1  -6  -3   19.40    5.90
  -1  -6  -3   25.30    7.10
  -1  -6  -3   21.30    6.10
   1   6   3   13.10    4.20
  -2  -6  -3   33.70    7.10
  -2  -6  -3   39.00    8.70
  -2  -6  -3   47.10    8.40
  -3  -6  -3   27.40    6.60
  -3  -6  -3   24.30    7.40
  -3  -6  -3   26.30    6.60
  -4  -6  -3   84.59   13.50
  -4  -6  -3   66.79   10.30
  -4  -6  -3   51.39   10.20
  -5  -6  -3   34.50    9.70
  -5  -6  -3   37.70   11.20
  -5  -6  -3   28.60    8.00
  -6  -6  -3   12.60    8.50
  -6  -6  -3    8.10    5.60
  -6  -6  -3    1.00    4.20
  -7  -6  -3   31.60    9.30
  -7  -6  -3   25.50    8.10
 -12   7   3   19.10    7.30
 -12   7   3   25.00    9.00
 -12   7   3   22.00    7.90
 -11   7   3   30.80    8.00
 -11   7   3   37.50    9.70
 -11   7   3   12.00   10.30
 -11   7   3   33.00    8.50
 -10   7   3    1.40    3.30
 -10   7   3   -3.50    7.90
 -10   7   3   -1.20    3.40
 -10   7   3    5.30    4.30
 -10   7   3    4.00    4.20
  -9   7   3  109.79   15.50
  -9   7   3  100.09   14.60
  -9   7   3  119.39   15.50
  -9   7   3  125.59   14.80
  -9   7   3  124.89   18.40
  -8   7   3  158.78   12.90
  -8   7   3  152.68   11.90
  -8   7   3  124.79   14.90
  -8   7   3  182.88   15.30
  -8   7   3   98.89   14.10
  -7   7   3  484.85   24.60
  -7   7   3  491.15   26.40
  -7   7   3  382.86   22.40
  -7   7   3  479.75   22.30
  -6   7   3  102.79    9.10
  -6   7   3  102.29   13.90
  -6   7   3   96.99   12.50
  -6   7   3   85.89   11.00
  -6   7   3   92.29   13.50
   5  -7  -3  423.96   18.50
  -5   7   3  417.56   22.20
  -5   7   3  438.06   24.40
  -5   7   3  424.46   19.90
  -5   7   3  354.16   26.80
   4  -7  -3  132.59   10.40
   4  -7  -3  167.48   11.60
  -4   7   3  146.99   16.20
  -4   7   3  137.19   12.20
  -4   7   3  150.58   10.40
   3  -7  -3   22.70    6.40
   3  -7  -3   26.00    6.00
  -3   7   3   26.10    6.20
  -3   7   3   23.90    5.00
  -3   7   3   25.90    6.80
   2  -7  -3  275.57   15.90
   2  -7  -3  298.07   16.90
  -2   7   3  292.47   16.20
  -2   7   3  238.08   17.50
  -2   7   3  284.87   13.90
  -2   7   3  284.17   17.30
   1  -7  -3   37.60    7.10
   1  -7  -3   17.10    6.20
   1  -7  -3   37.80    8.30
   1  -7  -3   39.70    8.30
  -1   7   3   41.40    8.80
  -1   7   3   39.40    8.60
   0  -7  -3   16.20    5.70
   0  -7  -3    6.90    5.90
   0  -7  -3   20.40    5.50
   0   7   3   10.20    4.50
  -1  -7  -3   47.60    8.90
  -1  -7  -3   39.20    8.20
  -1  -7  -3   47.90    9.10
  -2  -7  -3   24.90    7.00
  -2  -7  -3   18.30    6.80
  -2  -7  -3   19.80    7.20
  -3  -7  -3   35.60    8.60
  -3  -7  -3   41.30   11.10
  -3  -7  -3   40.50    9.50
  -4  -7  -3    9.20    7.40
  -4  -7  -3    3.30    4.30
  -4  -7  -3    7.30    5.50
  -5  -7  -3   50.49   10.70
  -5  -7  -3   42.10   12.30
  -5  -7  -3   56.09   10.50
  -6  -7  -3   34.80   10.30
 -12   8   3   12.20    5.60
 -12   8   3   29.00    9.80
 -11   8   3  114.59   15.40
 -11   8   3  103.79   16.00
 -10   8   3   51.69   10.80
 -10   8   3   43.60    9.80
 -10   8   3   54.49   13.50
 -10   8   3   67.99   12.00
  -9   8   3    9.70    8.30
  -9   8   3    8.20    4.90
  -9   8   3    6.20    5.60
  -9   8   3   10.80    5.00
  -8   8   3   72.89   14.00
  -8   8   3   85.19   11.90
  -8   8   3   56.49   11.60
  -7   8   3   79.19   12.90
  -7   8   3   94.49   12.20
  -7   8   3   46.90   11.40
   6  -8  -3   29.60    7.70
  -6   8   3   16.80    6.90
  -6   8   3   21.30    5.70
  -6   8   3   26.20    8.10
   5  -8  -3    3.40    3.90
  -5   8   3    2.50    4.50
  -5   8   3   13.00    5.90
  -5   8   3    2.90    3.40
   4  -8  -3    6.90    4.40
   4  -8  -3   13.00    4.60
  -4   8   3    8.90    3.70
  -4   8   3   15.40    5.80
  -4   8   3    9.70    5.40
   3  -8  -3  206.58   14.50
   3  -8  -3  177.88   13.10
  -3   8   3  197.48   16.80
  -3   8   3  179.38   11.00
   2  -8  -3  131.79   14.10
   2  -8  -3  156.98   13.00
  -2   8   3  140.29   17.00
  -2   8   3  146.49   16.90
   1  -8  -3  319.07   19.70
   1  -8  -3  327.57   19.50
  -1   8   3  331.27   21.10
   0  -8  -3  142.79   17.70
   0  -8  -3  109.89   14.00
   0   8   3  113.89   15.10
  -1  -8  -3  109.19   15.20
  -1  -8  -3   93.59   13.50
  -1  -8  -3   95.89   15.70
  -2  -8  -3   44.10    9.00
  -2  -8  -3   51.99   12.20
  -2  -8  -3   51.89   10.40
  -3  -8  -3   41.40   11.80
  -3  -8  -3   48.90   10.30
  -3  -8  -3   31.10    8.80
  -4  -8  -3    9.20    5.50
  -4  -8  -3    0.10    6.10
  -5  -8  -3   75.69   12.90
  -5  -8  -3   50.79   11.50
 -11   9   3   80.89   14.20
 -11   9   3   66.09   13.00
 -10   9   3   37.50    9.70
 -10   9   3   43.90   11.20
  -9   9   3   32.70    9.60
  -9   9   3   21.20    8.90
  -9   9   3   20.60    6.10
  -8   9   3  246.18   19.00
  -8   9   3  219.18   15.30
  -8   9   3  205.28   23.60
  -7   9   3    9.90    5.00
  -7   9   3   18.40    7.80
  -7   9   3   18.40    7.70
  -6   9   3  170.58   12.60
  -6   9   3  167.48   14.10
  -6   9   3  132.99   17.60
   5  -9  -3   44.00    8.00
  -5   9   3   31.60    9.60
  -5   9   3   28.30    5.50
   4  -9  -3   17.30    6.30
   4  -9  -3   22.40    6.20
  -4   9   3   31.00    6.10
  -4   9   3   21.60    8.40
   3  -9  -3  169.68   13.90
   3  -9  -3  129.19   14.60
  -3   9   3  163.78   20.50
   2  -9  -3  437.46   23.90
   2  -9  -3  410.06   22.60
  -2   9   3  441.46   26.80
   1  -9  -3  162.38   18.20
   1  -9  -3  170.98   21.00
  -1   9   3  113.69   16.20
   0  -9  -3  324.07   22.40
   0  -9  -3  348.67   21.10
   0   9   3  255.37   19.70
  -1  -9  -3   34.10    9.70
  -1  -9  -3   44.20   12.20
  -2  -9  -3  118.79   17.30
  -2  -9  -3   93.99   14.80
  -2  -9  -3  103.29   17.50
  -3  -9  -3    4.30    7.10
  -3  -9  -3    3.70    5.30
  -4  -9  -3   45.40   11.30
  -4  -9  -3   26.10   11.10
 -10  10   3   18.70    8.00
 -10  10   3   32.20    8.90
  -9  10   3   60.39   12.70
  -9  10   3   37.50   10.40
  -9  10   3   65.99   11.90
  -8  10   3   39.40    9.30
  -8  10   3   60.79   11.40
  -8  10   3   35.10   10.60
  -7  10   3   17.50    5.50
  -7  10   3    6.90    7.20
   6 -10  -3  108.89   11.90
  -6  10   3   94.89   16.10
  -6  10   3  131.19   10.60
   5 -10  -3    7.90    5.30
  -5  10   3    3.50    5.50
  -5  10   3    3.10    3.50
   4 -10  -3   59.99   10.90
   4 -10  -3   97.79   14.40
  -4  10   3   48.80   11.70
   3 -10  -3   68.59   13.80
   3 -10  -3   36.70    8.60
  -3  10   3   59.09   11.90
   2 -10  -3   71.99   11.30
   2 -10  -3   91.69   15.20
  -2  10   3   83.99   15.30
   1 -10  -3  134.39   16.90
  -1  10   3  139.99   18.90
   0 -10  -3   62.19   12.70
   0 -10  -3   95.49   16.70
  -1 -10  -3   10.60    8.40
  -2 -10  -3   14.30    9.80
  -9  11   3   56.59    9.80
  -9  11   3   65.69   14.60
  -8  11   3    3.80    3.90
  -8  11   3    5.00    5.80
  -7  11   3  146.99   11.50
  -7  11   3  127.69   19.90
   6 -11  -3    5.50    4.80
  -6  11   3    7.80    6.60
   5 -11  -3  155.48   17.10
  -5  11   3  162.38   22.10
   4 -11  -3    4.50    6.10
   4 -11  -3    5.90    8.40
  -4  11   3   17.10    6.50
   3 -11  -3   33.60    9.30
   3 -11  -3   32.40    8.80
  -3  11   3    9.60    5.80
   2 -11  -3   66.29   12.70
   2 -11  -3   62.39   14.00
  -2  11   3   76.89   15.40
   1 -11  -3   28.60    9.90
  -1  11   3   32.40    9.80
   0 -11  -3   70.39   14.70
  -7  12   3   -1.30    5.90
  -6  12   3  100.39   19.50
   5 -12  -3    8.00    6.10
  -5  12   3    6.90    7.80
   4 -12  -3  140.29   18.00
  -4  12   3  157.68   23.50
  -3  12   3    4.40    6.70
  -2  14  -4   41.70   12.80
  -2  14  -4   59.39   15.10
   2 -14   4   35.10   11.20
  -3  14  -4    2.30    6.50
   3 -14   4   -3.60    6.50
  -4  14  -4   53.09   14.40
  -4  14  -4   49.70   12.20
   4 -14   4   48.50   12.80
  -5  14  -4    7.30    8.20
   5 -14   4   10.20    7.70
  -6  14  -4   51.49   13.50
   6 -14   4   61.99   12.20
  -7  14  -4    9.60    6.60
   1  13  -4   16.00    9.10
   0  13  -4   18.90    8.50
   0  13  -4   19.10    8.30
   0 -13   4   19.00    9.90
  -1  13  -4   25.40    8.70
  -1  13  -4    9.10    5.70
   1 -13   4   29.90    8.90
   1 -13   4   18.90    9.20
  -2  13  -4  133.49   20.10
  -2  13  -4  127.49   20.20
   2 -13   4   93.49   13.90
   2 -13   4  150.88   19.50
  -3  13  -4  138.89   20.90
  -3  13  -4  168.08   22.50
   3 -13   4  132.59   17.10
   3 -13   4  172.88   21.00
  -4  13  -4   82.79   15.10
  -4  13  -4   92.49   17.10
   4 -13   4   90.49   16.20
   4 -13   4  107.69   15.90
  -5  13  -4   68.19   14.50
   5 -13   4   78.09   13.20
   5 -13   4   73.59   12.90
  -6  13  -4   28.30   10.30
   6 -13   4   32.60    9.50
  -7  13  -4   55.79   13.30
   7 -13   4   63.59   12.00
   7 -13   4   82.19   14.00
  -8  13  -4  154.18   21.20
   8 -13   4  141.29   22.80
   8 -13   4  148.59   18.70
  -9  13  -4  119.49   18.70
   9 -13   4  137.99   17.30
   3  12  -4    5.80    6.80
   2  12  -4    5.60    6.20
   1  12  -4   40.30   10.70
   1  12  -4   42.90   11.00
  -1 -12   4   32.00    7.70
   0  12  -4    1.60    4.60
   0  12  -4    2.30    4.10
   0 -12   4   -1.60    4.40
  -1  12  -4   20.60    8.40
  -1  12  -4   21.40    9.40
   1 -12   4   23.40    7.50
   1 -12   4   40.00    9.00
  -2  12  -4   91.79   16.10
  -2  12  -4   98.09   16.70
   2 -12   4   81.29   12.60
   2 -12   4  116.69   15.50
  -3  12  -4  147.49   22.10
  -3  12  -4  133.69   19.90
   3 -12   4  124.59   16.70
   3 -12   4  127.39   16.00
  -4  12  -4  160.38   21.40
  -4  12  -4  126.79   18.90
   4 -12   4  173.18   16.00
   4 -12   4  154.88   16.70
  -5  12  -4   64.69   12.60
  -5  12  -4   52.39   12.40
   5 -12   4   29.90    8.10
   5 -12   4   56.29   11.90
  -6  12  -4    7.10    6.30
   6 -12   4   -1.50    4.30
   6 -12   4   -1.60    5.00
  -7  12  -4   90.49   15.50
   7 -12   4   96.59   13.70
   7 -12   4  118.59   15.30
  -8  12  -4   34.90   10.80
   8 -12   4   31.10    8.80
   8 -12   4   15.20    7.90
  -9  12  -4   57.29   12.50
   9 -12   4   80.59   13.00
   4  11  -4   32.50   10.00
  -4 -11   4   28.50    7.30
   3  11  -4   18.80    8.30
  -3 -11   4    6.00    4.70
   2  11  -4   13.00    5.90
   2  11  -4   13.40    7.60
   1  11  -4   55.29   13.50
   1  11  -4  103.59   16.00
   0  11  -4   65.49   13.60
   0  11  -4   52.59   13.30
   0 -11   4   66.19   10.40
  -1  11  -4  308.77   23.00
  -1  11  -4  316.17   23.40
   1 -11   4  331.37   19.10
   1 -11   4  315.67   21.50
  -2  11  -4   64.39   12.50
  -2  11  -4   82.59   14.90
   2 -11   4   64.99   10.90
   2 -11   4   46.20    8.90
  -3  11  -4  104.49   16.70
  -3  11  -4  133.09   18.50
   3 -11   4  123.29   13.90
   3 -11   4  126.29   14.80
  -4  11  -4   77.79   14.00
  -4  11  -4  113.19   17.40
   4 -11   4   72.39   10.90
   4 -11   4   82.19   12.50
  -5  11  -4    9.60    5.70
  -5  11  -4   13.50    6.50
   5 -11   4   12.60    6.00
   5 -11   4   11.90    5.30
  -6  11  -4    8.10    6.00
  -6  11  -4    0.30    3.60
   6 -11   4   12.00    6.50
   6 -11   4   -0.10    3.90
  -7  11  -4    0.40    4.30
   7 -11   4    9.60    5.60
   7 -11   4   12.30    6.20
  -8  11  -4   44.30   11.30
   8 -11   4   26.60    7.80
   8 -11   4   28.10    7.90
  -9  11  -4  301.57   22.90
   9 -11   4  361.86   20.00
 -10  11  -4  112.89   19.70
 -11  11  -4  177.88   19.20
   6  10  -4   -4.80    5.80
  -6 -10   4    3.40    5.30
   5  10  -4    1.20    3.50
  -5 -10   4    0.80    3.80
   4  10  -4    3.50    6.10
  -4 -10   4   10.40    4.50
  -3 -10   4  202.88   14.30
   2  10  -4   99.19   14.70
   2  10  -4   85.49   15.30
  -2 -10   4   68.69   10.30
   1  10  -4  169.68   21.70
   1  10  -4  203.18   21.60
   0  10  -4  155.98   20.90
   0  10  -4  122.29   17.10
  -1  10  -4  122.29   16.30
  -1  10  -4  119.09   17.00
   1 -10   4  118.29    9.90
   1 -10   4  130.19   18.70
  -2  10  -4  183.78   20.30
  -2  10  -4  145.69   19.60
   2 -10   4  175.58   12.40
   2 -10   4  161.88   11.90
  -3  10  -4   36.20    9.70
  -3  10  -4   35.80   10.10
   3 -10   4   41.10    8.10
   3 -10   4   26.60    6.80
  -4  10  -4   46.60   10.00
  -4  10  -4   39.40    9.50
   4 -10   4   54.09    9.60
   4 -10   4   42.70    9.10
  -5  10  -4    7.30    4.70
  -5  10  -4   10.60    5.00
   5 -10   4    6.40    5.10
   5 -10   4    5.80    4.30
  -6  10  -4    1.40    3.10
  -6  10  -4    8.20    5.40
   6 -10   4    3.80    4.30
   6 -10   4   13.30    4.70
  -7  10  -4    8.40    5.20
   7 -10   4    5.90    4.70
   7 -10   4   19.70    6.40
  -8  10  -4   13.20    4.20
  -8  10  -4   10.10    5.70
   8 -10   4   14.40    6.70
   8 -10   4   17.70    5.10
  -9  10  -4  283.57   20.70
 -10  10  -4  264.57   20.60
 -10  10  -4  280.27   17.00
 -11  10  -4   38.60   10.70
 -11  10  -4   61.19   10.40
   7   9  -4    9.90    5.80
  -7  -9   4    4.60    4.80
  -6  -9   4   40.20    8.50
   5   9  -4   10.80    6.00
  -5  -9   4    4.00    4.20
   4   9  -4  224.18   19.80
  -4  -9   4  238.58   14.90
   3   9  -4  128.39   18.10
  -3  -9   4  129.19   13.30
   2   9  -4  325.67   21.30
   2   9  -4  338.07   23.70
  -2  -9   4  359.46   18.20
   1   9  -4   24.00    7.50
   1   9  -4   24.80    7.10
   0   9  -4  236.78   17.30
   0   9  -4  206.48   17.20
  -1   9  -4    6.00    4.60
  -1   9  -4    1.00    3.00
   1  -9   4    7.60    3.40
   1  -9   4    3.10    3.40
  -2   9  -4  433.06   24.80
  -2   9  -4  424.96   24.50
   2  -9   4  452.85   20.50
   2  -9   4  435.96   19.50
  -3   9  -4  366.16   22.40
  -3   9  -4  397.36   23.60
   3  -9   4  395.26   19.30
   3  -9   4  387.36   18.70
  -4   9  -4  297.57   19.90
  -4   9  -4  292.77   19.00
   4  -9   4  277.57   16.40
   4  -9   4  286.57   16.20
  -5   9  -4    4.70    3.50
  -5   9  -4    3.80    3.70
   5  -9   4   -3.80    3.20
   5  -9   4    2.50    4.30
  -6   9  -4  103.69   14.70
  -6   9  -4   95.29   13.40
   6  -9   4   81.29   11.60
   6  -9   4   80.29   11.50
  -7   9  -4   17.00    6.10
  -7   9  -4   32.90    5.70
  -7   9  -4   14.20    4.50
  -7   9  -4   17.60    6.30
   7  -9   4   24.90    5.60
   7  -9   4   11.30    5.10
  -8   9  -4  168.68   18.50
  -8   9  -4  180.38   19.50
  -8   9  -4  155.58   11.20
   8  -9   4  154.98   12.60
   8  -9   4  148.29   11.70
  -9   9  -4  154.78   12.30
  -9   9  -4  174.68   14.80
  -9   9  -4  183.48   15.70
   9  -9   4  170.48   12.40
 -10   9  -4   48.50   10.80
 -10   9  -4   72.79   11.50
 -10   9  -4   58.39   12.80
 -11   9  -4   71.99   11.80
 -11   9  -4   61.99   13.10
 -11   9  -4   44.40   11.30
 -12   9  -4    1.90    5.40
 -12   9  -4   15.00    6.90
   8   8  -4   68.19   14.60
  -8  -8   4   48.80    9.80
   7   8  -4   43.60   11.00
  -7  -8   4   44.90    8.40
   6   8  -4    6.20    5.20
  -6  -8   4    9.00    4.80
   5   8  -4   53.89   12.00
  -5  -8   4   67.29    9.50
   4   8  -4   53.09   11.80
  -4  -8   4   62.79    8.80
   3   8  -4   30.90    8.70
  -3  -8   4   24.70    5.60
   2   8  -4  254.07   18.80
   2   8  -4  285.37   17.70
  -2  -8   4  235.18   13.40
   1   8  -4   32.50    7.40
   1   8  -4   42.30    9.20
  -1  -8   4   42.30    7.00
   0   8  -4   12.70    5.20
   0   8  -4    8.70    3.90
  -1   8  -4  145.49   12.60
  -1   8  -4  164.28   18.50
   1  -8   4  126.99    8.20
  -2   8  -4   34.30    7.50
  -2   8  -4   32.70    7.30
   2  -8   4   31.70    5.70
   2  -8   4   32.10    5.90
  -3   8  -4 1107.89   44.20
  -3   8  -4 1133.19   44.90
   3  -8   4 1129.79   40.10
   3  -8   4 1151.98   39.20
  -4   8  -4  161.68   17.30
  -4   8  -4  149.49   16.20
  -4   8  -4  127.69    9.00
   4  -8   4  105.09    9.80
   4  -8   4  123.29   10.00
   4  -8   4  141.69   10.60
  -5   8  -4 1837.62   64.79
  -5   8  -4 1794.82   63.99
  -5   8  -4 1883.01   60.69
  -5   8  -4 1782.82   55.19
   5  -8   4 1815.22   59.99
   5  -8   4 1844.92   61.09
  -6   8  -4   15.40    5.40
  -6   8  -4   28.10    4.80
  -6   8  -4   16.70    5.80
   6  -8   4   17.90    5.90
   6  -8   4   19.40    5.80
  -7   8  -4  565.44   28.30
  -7   8  -4  549.65   28.20
  -7   8  -4  619.34   24.40
  -7   8  -4  577.84   26.20
  -7   8  -4  593.74   28.10
   7  -8   4  559.24   25.30
   7  -8   4  554.94   25.10
  -8   8  -4   96.89   13.80
  -8   8  -4  110.59   12.70
  -8   8  -4   77.29   13.40
  -8   8  -4   71.49   11.40
  -8   8  -4   84.39   13.00
   8  -8   4   74.69    9.90
  -9   8  -4  222.08   16.80
  -9   8  -4  240.58   18.50
  -9   8  -4  224.18   14.90
 -10   8  -4   99.99   13.60
 -10   8  -4   89.29   15.60
 -10   8  -4   99.19   16.00
 -11   8  -4   79.69   14.90
 -11   8  -4   73.59   12.10
 -11   8  -4   74.09   14.10
 -12   8  -4   41.70    9.60
 -12   8  -4   47.40   12.60
  -9  -7   4  125.79   15.30
   8   7  -4  162.18   22.20
  -8  -7   4  159.78   12.90
   7   7  -4   52.59   12.80
  -7  -7   4   49.00    8.30
   6   7  -4   30.80    8.90
  -6  -7   4   11.30    4.40
   5   7  -4   13.10    6.30
  -5  -7   4    3.00    2.70
   4   7  -4   74.79   13.30
   4   7  -4   82.09   11.20
  -4  -7   4   57.89    7.30
   3   7  -4    8.10    4.90
  -3  -7   4    6.30    2.80
   2   7  -4    7.00    4.00
   2   7  -4   17.00    6.10
  -2  -7   4   16.70    3.80
  -2  -7   4   12.90    2.60
   1   7  -4   86.49   11.80
   1   7  -4   74.79   11.60
  -1  -7   4   72.49    5.60
  -1  -7   4   55.39    6.90
   0   7  -4   93.19   12.60
   0   7  -4  106.39   12.80
   0  -7   4   74.79    6.30
  -1   7  -4   18.70    5.60
  -1   7  -4   29.30    7.30
   1  -7   4   18.80    3.90
  -2   7  -4 1010.40   39.60
  -2   7  -4  998.30   33.20
  -2   7  -4 1039.70   39.90
   2  -7   4 1030.20   33.80
   2  -7   4 1011.30   35.90
   2  -7   4  987.90   34.40
  -3   7  -4   16.90    4.10
  -3   7  -4   15.80    5.80
  -3   7  -4   18.50    5.70
   3  -7   4   17.10    4.20
   3  -7   4   22.60    5.10
   3  -7   4   18.70    5.10
  -4   7  -4 1588.44   55.79
  -4   7  -4 1612.74   52.29
  -4   7  -4 1604.04   56.09
   4  -7   4 1461.05   61.29
   4  -7   4 1567.14   53.59
   4  -7   4 1614.04   51.79
   4  -7   4 1567.94   52.39
  -5   7  -4  164.38   10.60
  -5   7  -4  195.18    9.80
  -5   7  -4  165.88   12.70
  -5   7  -4  149.39   12.60
   5  -7   4  167.08   11.50
   5  -7   4  150.48   13.40
   5  -7   4  172.68   11.50
  -6   7  -4  935.51   36.90
  -6   7  -4  869.51   34.00
  -6   7  -4  937.11   37.20
  -6   7  -4  902.21   37.60
  -6   7  -4  907.91   32.30
   6  -7   4  912.71   34.70
   6  -7   4  891.51   33.90
  -7   7  -4    1.40    3.00
  -7   7  -4   13.00    5.10
  -7   7  -4    4.30    2.70
  -7   7  -4    2.70    2.40
  -7   7  -4   -3.70    3.10
   7  -7   4    1.60    3.20
   7  -7   4    5.00    2.70
  -8   7  -4  393.76   19.50
  -8   7  -4  363.16   21.90
  -8   7  -4  360.46   22.70
  -8   7  -4  405.56   22.40
   8  -7   4  408.76   18.70
  -9   7  -4   89.99   11.70
  -9   7  -4  115.39   15.80
  -9   7  -4   84.99   14.20
 -10   7  -4  270.07   21.00
 -10   7  -4  276.77   17.20
 -10   7  -4  273.47   21.40
 -11   7  -4    9.40    7.80
 -11   7  -4   23.00    8.50
 -11   7  -4   18.80    6.50
 -12   7  -4  116.79   15.70
 -12   7  -4  145.89   22.20
  -9  -6   4   42.40    7.90
   8   6  -4   59.89   13.40
  -8  -6   4   55.69    8.80
   7   6  -4   11.60    6.20
  -7  -6   4    6.30    3.40
   6   6  -4    1.40    3.50
  -6  -6   4    7.00    3.30
   5   6  -4   19.60    7.00
  -5  -6   4   23.70    4.60
   4   6  -4   52.39   10.90
   4   6  -4   40.40    6.80
  -4  -6   4   32.60    4.80
   3   6  -4  826.92   35.60
  -3  -6   4  801.72   26.90
   2   6  -4  191.38   14.60
   2   6  -4  224.08   13.90
  -2  -6   4  215.38    9.90
   1   6  -4  137.59   10.60
   1   6  -4  124.79   11.20
  -1  -6   4  132.59    7.80
   0   6  -4  347.27   17.60
   0   6  -4  290.07   17.20
   0   6  -4  299.27   12.00
   0  -6   4  317.07   12.80
   0  -6   4  288.17   12.50
  -1   6  -4  327.37   17.70
  -1   6  -4  311.57   17.00
  -1   6  -4  314.47   12.80
   1  -6   4  277.77   15.10
   1  -6   4  322.07   14.10
  -2   6  -4    6.20    3.50
  -2   6  -4   22.10    4.20
  -2   6  -4   18.90    3.00
   2  -6   4   17.50    4.00
   2  -6   4   16.10    3.60
   2  -6   4   13.60    4.40
   2  -6   4   17.80    3.80
  -3   6  -4  793.62   32.50
  -3   6  -4  796.72   28.90
  -3   6  -4  820.42   32.30
  -3   6  -4  802.82   28.40
   3  -6   4  827.72   33.50
   3  -6   4  763.82   28.60
   3  -6   4  809.52   28.50
   3  -6   4  777.72   29.70
  -4   6  -4  191.18   12.90
  -4   6  -4  191.28   11.30
  -4   6  -4  197.18   13.70
  -4   6  -4  184.28   11.50
  -4   6  -4  180.98   13.30
   4  -6   4  189.28   14.10
   4  -6   4  176.78   10.90
   4  -6   4  193.88   12.00
   4  -6   4  191.58   11.70
  -5   6  -4  486.45   25.30
  -5   6  -4  511.95   23.40
  -5   6  -4  512.75   22.70
  -5   6  -4  522.65   23.70
  -5   6  -4  532.85   20.10
  -5   6  -4  521.25   25.10
   5  -6   4  516.85   22.30
   5  -6   4  499.15   25.80
   5  -6   4  500.55   21.30
  -6   6  -4  142.39   11.50
  -6   6  -4  126.39   10.80
  -6   6  -4   97.59   12.70
  -6   6  -4  127.99   11.10
  -6   6  -4  122.19   14.20
  -6   6  -4  120.09   10.10
  -6   6  -4  117.79    8.50
   6  -6   4  122.29    9.60
   6  -6   4  120.69    9.70
  -7   6  -4  195.58   12.30
  -7   6  -4  226.88   15.50
  -7   6  -4  197.38   15.20
  -7   6  -4  215.98   17.60
  -7   6  -4  220.08   15.80
  -7   6  -4  196.18   13.20
   7  -6   4  226.78   13.00
   7  -6   4  201.58   12.10
  -8   6  -4   99.99   14.10
  -8   6  -4  127.79   15.90
  -8   6  -4  108.99   12.30
  -8   6  -4  117.99   15.80
   8  -6   4   94.99    8.00
  -9   6  -4  250.47   18.10
  -9   6  -4  226.18   17.50
  -9   6  -4  217.38   18.50
  -9   6  -4  251.27   15.30
 -10   6  -4   65.09   12.50
 -10   6  -4   85.99   12.10
 -10   6  -4   76.09   15.00
 -11   6  -4   52.99   12.20
 -11   6  -4   64.99   11.20
 -12   6  -4    4.80    5.20
 -12   6  -4    3.40    5.50
 -10  -5   4   89.29   11.90
  -9  -5   4   53.09    8.50
   8   5  -4    9.60    5.60
  -8  -5   4   19.10    4.80
   7   5  -4  116.69   16.40
  -7  -5   4  115.99    8.40
   6   5  -4   36.50    8.90
  -6  -5   4   42.70    5.60
   5   5  -4   72.19   12.00
  -5  -5   4   75.49    5.50
  -5  -5   4   70.49    8.50
   4   5  -4  127.19    9.20
   4   5  -4  126.89   14.60
  -4  -5   4  103.39    5.90
  -4  -5   4  117.99    6.10
  -4  -5   4  102.29    7.80
   3   5  -4  533.95   25.80
  -3  -5   4  585.54   21.40
  -3  -5   4  565.14   18.50
   2   5  -4  123.79    9.60
   2   5  -4  132.39   14.30
  -2  -5   4  120.99    7.30
  -2  -5   4  130.99    6.40
   1   5  -4 1135.39   42.20
   1   5  -4 1205.38   37.00
   1   5  -4 1165.88   41.20
   0   5  -4  131.59   10.30
   0   5  -4  127.19    7.10
   0   5  -4  123.79    9.50
   0  -5   4  132.39    6.50
   0  -5   4  128.49    6.40
  -1   5  -4   13.90    4.60
  -1   5  -4   12.50    4.20
  -1   5  -4   18.60    3.60
   1  -5   4   17.70    3.50
   1  -5   4   11.80    3.40
  -2   5  -4  451.25   18.30
  -2   5  -4  444.36   20.50
  -2   5  -4  458.35   16.90
  -2   5  -4  453.25   21.10
  -2   5  -4  485.95   17.10
   2  -5   4  459.65   20.90
   2  -5   4  456.25   17.60
   2  -5   4  461.65   18.60
   2  -5   4  440.46   17.10
  -3   5  -4  129.79   10.50
  -3   5  -4  139.79   10.40
  -3   5  -4  141.39   10.20
  -3   5  -4  153.58    9.70
  -3   5  -4  141.09    6.70
   3  -5   4  141.79    9.10
   3  -5   4  143.89    9.10
   3  -5   4  156.28   11.50
   3  -5   4  139.09    9.30
  -4   5  -4  111.49    8.20
  -4   5  -4  105.99    7.00
  -4   5  -4  103.89    8.80
  -4   5  -4  112.49   10.00
  -4   5  -4  118.79    9.10
  -4   5  -4  114.99   10.20
  -4   5  -4  107.39    8.20
   4  -5   4  108.49    8.60
   4  -5   4  115.19    8.40
   4  -5   4  119.69    8.60
   4  -5   4   99.39    9.50
  -5   5  -4  115.39   14.00
  -5   5  -4   92.59    8.00
  -5   5  -4   90.89   11.20
  -5   5  -4  114.29   13.70
  -5   5  -4   83.29    9.60
  -5   5  -4  102.29   12.00
  -5   5  -4   92.99   10.10
  -5   5  -4   81.89    6.60
   5  -5   4   85.99    9.50
   5  -5   4  118.79   16.10
   5  -5   4   86.29   12.20
   5  -5   4  106.09   11.80
  -6   5  -4  141.49   12.50
  -6   5  -4  134.09   10.10
  -6   5  -4  147.99   10.20
  -6   5  -4  158.48   13.70
  -6   5  -4  143.19    9.50
  -6   5  -4  150.78   12.00
  -6   5  -4  163.68   11.50
  -6   5  -4  138.19   11.30
   6  -5   4  147.59    9.90
   6  -5   4  132.79    9.50
  -7   5  -4  154.98   10.60
  -7   5  -4  137.19   11.50
  -7   5  -4  140.99   12.60
  -7   5  -4  146.89   12.60
  -7   5  -4  142.69   11.40
  -7   5  -4  142.89   13.90
  -7   5  -4  158.98   13.50
   7  -5   4  149.39    9.70
   7  -5   4  152.28    9.60
  -8   5  -4   98.29   11.70
  -8   5  -4  136.99   16.70
  -8   5  -4  125.79   16.30
  -9   5  -4   21.30    6.20
  -9   5  -4   21.30    7.40
  -9   5  -4   23.70    8.80
  -9   5  -4   27.80    8.50
 -10   5  -4   85.79   14.40
 -10   5  -4  121.99   14.10
 -10   5  -4   94.49   15.20
 -10   5  -4   98.59   16.00
 -11   5  -4   13.50    8.20
 -11   5  -4   -4.50    4.90
 -11   5  -4    7.50    4.80
 -12   5  -4  124.69   17.10
 -12   5  -4   85.09   16.50
 -11  -4   4   -0.30    4.80
 -10  -4   4  109.09   12.60
  -9  -4   4    1.90    3.70
   8   4  -4  456.85   26.70
  -8  -4   4  474.45   24.60
   7   4  -4   11.60    4.90
  -7  -4   4   11.10    3.60
  -7  -4   4   19.70    5.10
   6   4  -4  508.85   25.90
  -6  -4   4  484.95   22.40
  -6  -4   4  492.95   18.00
   5   4  -4    0.90    1.50
   5   4  -4    4.00    3.40
  -5  -4   4    2.50    2.00
   4   4  -4  483.95   20.70
   4   4  -4  457.35   22.70
  -4  -4   4  481.55   20.00
   3   4  -4  216.48   13.70
  -3  -4   4  210.58   11.00
   2   4  -4 1092.19   38.50
   2   4  -4 1017.40   36.70
   1   4  -4   57.29    7.40
   1   4  -4   61.29    5.10
   1   4  -4   78.99    9.90
   0   4  -4   10.90    3.00
   0   4  -4   12.90    3.80
   0   4  -4    3.60    3.00
   0  -4   4   10.60    1.90
  -1   4  -4   37.90    6.50
  -1   4  -4   42.60    5.70
  -1   4  -4   42.40    7.10
   1  -4   4   30.00    5.00
   1  -4   4   32.40    4.40
  -2   4  -4  938.91   35.00
  -2   4  -4  948.71   33.20
  -2   4  -4  968.90   34.00
  -2   4  -4  981.70   31.20
  -2   4  -4  983.90   32.80
   2  -4   4  945.81   32.10
   2  -4   4  946.91   31.10
   2  -4   4  934.21   30.90
   2  -4   4  956.10   34.60
  -3   4  -4 2087.09   62.29
  -3   4  -4 2104.79   68.39
  -3   4  -4 2215.38   65.49
  -3   4  -4 2147.99   66.49
  -3   4  -4 2235.58   69.19
  -3   4  -4 2101.39   63.49
  -3   4  -4 2143.49   66.49
   3  -4   4 2213.38   66.19
   3  -4   4 2089.49   63.89
   3  -4   4 2096.99   68.79
   3  -4   4 2094.49   64.89
  -4   4  -4  162.08   12.40
  -4   4  -4  178.48   10.60
  -4   4  -4  167.58   10.50
  -4   4  -4  161.68   12.00
  -4   4  -4  153.28   10.80
  -4   4  -4  178.88   10.70
  -4   4  -4  155.78    8.80
   4  -4   4  161.58    9.90
   4  -4   4  172.38   12.40
   4  -4   4  148.59    9.70
   4  -4   4  157.58   10.50
  -5   4  -4 1931.51   61.59
  -5   4  -4 1893.61   63.39
  -5   4  -4 1898.61   59.99
  -5   4  -4 1916.21   65.79
  -5   4  -4 1966.20   61.39
  -5   4  -4 1975.70   62.69
  -5   4  -4 1928.61   64.99
  -5   4  -4 1881.41   58.89
   5  -4   4 1932.51   59.39
   5  -4   4 1835.32   59.99
   5  -4   4 1848.72   64.99
  -6   4  -4   13.90    4.00
  -6   4  -4   17.20    3.80
  -6   4  -4   14.10    4.20
  -6   4  -4    9.80    5.50
  -6   4  -4    9.40    4.30
  -6   4  -4    7.80    4.20
  -6   4  -4   14.20    5.40
  -6   4  -4   10.20    4.30
   6  -4   4   16.60    4.10
  -7   4  -4 1044.60   39.80
  -7   4  -4 1037.30   42.50
  -7   4  -4 1012.00   43.80
  -7   4  -4 1011.90   41.90
  -7   4  -4 1017.80   39.20
  -7   4  -4 1015.90   40.30
  -7   4  -4 1034.70   37.20
   7  -4   4 1098.09   34.60
  -8   4  -4   11.60    5.50
  -8   4  -4    3.00    3.20
  -8   4  -4   -1.90    2.90
  -8   4  -4    8.70    5.80
  -8   4  -4    4.40    5.20
  -9   4  -4  392.06   23.50
  -9   4  -4  422.56   21.10
  -9   4  -4  431.96   25.90
  -9   4  -4  416.06   25.50
 -10   4  -4   46.40   10.30
 -10   4  -4   69.89   10.20
 -10   4  -4   64.79   14.10
 -10   4  -4   55.19   11.50
 -10   4  -4   77.19   13.30
 -11   4  -4  139.29   16.50
 -11   4  -4  121.29   17.60
 -11   4  -4   89.69   16.20
 -12   4  -4    6.30    6.40
 -12   4  -4    6.20    7.00
 -11  -3   4   20.90    6.60
 -11  -3   4   31.60    9.20
 -10  -3   4    3.90    5.00
 -10  -3   4   -3.10    3.20
  -9  -3   4   94.39   10.70
  -9  -3   4   93.49   14.20
   8   3  -4   43.60    9.00
  -8  -3   4   29.50    7.50
  -8  -3   4   28.40    5.40
   7   3  -4  316.67   19.50
  -7  -3   4  345.17   18.90
  -7  -3   4  321.27   13.90
   6   3  -4   16.30    5.00
  -6  -3   4   18.20    3.00
  -6  -3   4   20.70    5.30
   5   3  -4  434.66   21.20
   5   3  -4  447.16   19.10
  -5  -3   4  432.36   19.70
   4   3  -4  386.66   17.40
   4   3  -4  389.76   18.70
  -4  -3   4  384.56   17.30
   3   3  -4    1.30    1.80
   3   3  -4    4.60    3.30
  -3  -3   4    4.10    2.70
   2   3  -4   73.39    6.00
   2   3  -4  101.69    7.70
   2   3  -4   97.09    7.70
   1   3  -4    4.40    2.50
   1   3  -4   -0.40    1.90
   1   3  -4    0.10    0.80
   0   3  -4  167.28    8.90
   0   3  -4  149.69    9.50
   0   3  -4  162.28   10.20
   0  -3   4  163.38    6.50
   0  -3   4  168.98    8.00
  -1   3  -4  231.08   11.70
  -1   3  -4  206.88   10.00
  -1   3  -4  236.78   11.30
  -1   3  -4  225.48   12.30
  -1   3  -4  219.68    8.60
   1  -3   4  208.78   11.20
   1  -3   4  229.28   10.10
  -2   3  -4 1034.60   34.30
  -2   3  -4 1029.20   35.10
  -2   3  -4 1014.20   35.90
  -2   3  -4 1015.20   32.60
  -2   3  -4  979.10   33.90
   2  -3   4  959.30   35.10
   2  -3   4  997.70   31.70
   2  -3   4 1025.00   33.40
   2  -3   4  935.31   31.90
  -3   3  -4 4209.98  124.69
  -3   3  -4 4295.17  123.39
  -3   3  -4 4319.47  122.29
  -3   3  -4 4363.06  127.19
  -3   3  -4 4309.77  126.69
  -3   3  -4 4460.65  123.79
  -3   3  -4 4286.67  120.89
   3  -3   4 4307.17  123.79
   3  -3   4 4044.10  122.39
   3  -3   4 4076.09  121.79
  -4   3  -4 1383.66   46.50
  -4   3  -4 1369.16   47.60
  -4   3  -4 1422.36   49.99
  -4   3  -4 1385.26   44.60
  -4   3  -4 1415.56   49.50
  -4   3  -4 1435.76   45.80
  -4   3  -4 1371.86   43.90
   4  -3   4 1375.36   44.60
   4  -3   4 1413.46   49.90
   4  -3   4 1444.76   46.70
   4  -3   4 1374.16   45.30
  -5   3  -4  863.91   32.50
  -5   3  -4  912.61   36.20
  -5   3  -4  887.91   36.30
  -5   3  -4  835.62   30.20
  -5   3  -4  858.91   34.20
  -5   3  -4  893.71   32.80
  -5   3  -4  898.11   30.10
  -5   3  -4  888.61   33.30
   5  -3   4  751.12   29.70
   5  -3   4  897.71   36.40
   5  -3   4  895.51   31.10
  -6   3  -4  866.61   34.30
  -6   3  -4  820.92   35.30
  -6   3  -4  881.61   37.80
  -6   3  -4  892.21   33.80
  -6   3  -4  856.21   33.80
  -6   3  -4  879.91   31.50
  -6   3  -4  885.81   37.10
   6  -3   4  869.01   30.40
  -7   3  -4  204.18   13.20
  -7   3  -4  137.49   18.30
  -7   3  -4  159.88   12.60
  -7   3  -4  176.08   11.60
  -7   3  -4  179.08   13.60
  -7   3  -4  158.68   14.50
  -7   3  -4  154.18   13.70
  -8   3  -4  829.62   35.60
  -8   3  -4  844.02   38.40
  -8   3  -4  891.91   33.80
  -8   3  -4  908.81   40.40
  -8   3  -4  849.02   36.00
  -9   3  -4   32.30    7.80
  -9   3  -4   30.30    8.70
  -9   3  -4   16.40    6.50
  -9   3  -4   19.70    8.60
  -9   3  -4   26.30    6.90
 -10   3  -4  274.77   22.10
 -10   3  -4  260.97   21.50
 -10   3  -4  281.67   17.50
 -10   3  -4  284.07   19.50
 -10   3  -4  296.37   22.20
 -11   3  -4    3.60    6.50
 -11   3  -4    7.90    5.60
 -11   3  -4    2.80   10.00
 -11   3  -4    1.80    5.60
 -11   3  -4    2.60    6.20
 -12   3  -4   44.50   11.60
 -12   3  -4   51.49   11.30
 -12  -2   4   64.09   13.80
 -12  -2   4   53.79   10.50
 -11  -2   4    4.60    3.80
 -11  -2   4   -5.30    3.70
 -10  -2   4   75.99   10.00
 -10  -2   4   59.69   12.10
  -9  -2   4  124.49   16.70
  -9  -2   4  119.99    9.30
  -8  -2   4  184.48   14.80
  -8  -2   4  193.68   10.90
   7   2  -4    4.30    3.00
  -7  -2   4   12.60    2.80
  -7  -2   4    8.00    4.00
   6   2  -4  187.88   10.90
   6   2  -4  198.58   12.60
  -6  -2   4  203.48    8.60
  -6  -2   4  180.88   12.60
   5   2  -4   85.39    7.50
   5   2  -4   92.89    7.20
  -5  -2   4   81.99    9.70
   4   2  -4  239.38   12.50
   4   2  -4  234.68   12.50
  -4  -2   4  224.18   12.60
   3   2  -4  354.86   16.00
   3   2  -4  316.27   14.90
   2   2  -4  159.68    9.40
   2   2  -4  159.48    9.30
   2   2  -4  152.78    9.60
   1   2  -4  511.65   19.50
   1   2  -4  519.25   20.00
   1   2  -4  504.55   20.20
   0   2  -4    5.70    2.80
   0   2  -4    8.20    3.20
   0   2  -4   11.60    3.70
   0  -2   4    9.10    2.10
   0  -2   4    8.50    2.50
  -1   2  -4   39.20    4.40
  -1   2  -4   40.80    5.60
  -1   2  -4   48.00    7.30
  -1   2  -4   34.00    5.20
  -1   2  -4   34.10    5.40
   1  -2   4   43.20    6.10
   1  -2   4   47.30    5.20
   1  -2   4   38.70    5.00
  -2   2  -4   48.80    4.20
  -2   2  -4   57.19    6.20
  -2   2  -4   48.00    6.00
  -2   2  -4   59.79    8.70
  -2   2  -4   50.19    6.30
  -2   2  -4   57.29    7.40
  -2   2  -4   48.10    6.50
   2  -2   4   50.69    6.20
   2  -2   4   47.40    6.90
   2  -2   4   64.59    6.60
   2  -2   4   46.60    5.80
  -3   2  -4 2719.13   79.89
  -3   2  -4 2712.33   78.69
  -3   2  -4 2704.73   77.99
  -3   2  -4 2570.74   80.29
  -3   2  -4 2641.44   82.59
  -3   2  -4 2556.14   76.79
  -3   2  -4 2675.93   82.39
   3  -2   4 2661.93   77.69
   3  -2   4 2608.84   79.29
   3  -2   4 2527.45   78.19
  -4   2  -4 1236.68   42.90
  -4   2  -4 1163.38   38.20
  -4   2  -4 1242.98   44.70
  -4   2  -4 1164.78   41.20
  -4   2  -4 1187.98   44.60
  -4   2  -4 1228.48   40.70
  -4   2  -4 1192.78   40.80
  -4   2  -4 1211.08   39.20
   4  -2   4 1202.88   38.80
   4  -2   4 1240.28   39.90
   4  -2   4 1178.58   40.90
  -5   2  -4   86.79   13.10
  -5   2  -4   74.59   10.10
  -5   2  -4   68.79    5.40
  -5   2  -4   69.49    7.70
  -5   2  -4   80.59    9.70
  -5   2  -4   66.69   10.20
  -5   2  -4   78.39    9.70
  -5   2  -4   79.19   10.90
   5  -2   4   79.79    6.20
   5  -2   4   80.69    6.30
  -6   2  -4  118.59   10.80
  -6   2  -4  139.09   12.40
  -6   2  -4   74.79   10.10
  -6   2  -4  100.99   14.20
  -6   2  -4  130.89   14.90
  -6   2  -4  119.99    8.70
  -6   2  -4   73.09    9.90
   6  -2   4   99.79    6.30
  -7   2  -4   83.19   12.50
  -7   2  -4   75.79   10.40
  -7   2  -4   79.99    9.80
  -7   2  -4   57.19   11.50
  -7   2  -4   73.99   11.80
  -8   2  -4   22.00    5.30
  -8   2  -4   17.90    7.50
  -8   2  -4    1.10    5.90
  -8   2  -4    8.80    5.90
  -8   2  -4   23.80    6.40
  -9   2  -4  210.08   21.70
  -9   2  -4  203.38   13.70
  -9   2  -4  147.49   20.30
  -9   2  -4  172.98   20.60
  -9   2  -4  178.08   15.00
 -10   2  -4   39.70    8.90
 -10   2  -4   33.60    9.00
 -10   2  -4   25.80   10.30
 -10   2  -4   34.00   11.30
 -10   2  -4   45.10   12.40
 -11   2  -4   82.89   15.90
 -11   2  -4   66.59   12.20
 -11   2  -4  115.69   17.90
 -11   2  -4  101.89   14.60
 -12  -1   4   92.89   17.40
 -12  -1   4   71.09   11.40
 -11  -1   4   28.00   10.20
 -11  -1   4   19.80    6.00
 -10  -1   4   80.49   14.10
 -10  -1   4   75.59    9.60
  -9  -1   4   43.70    7.00
  -9  -1   4   42.70    9.40
  -8  -1   4  149.69    9.40
  -8  -1   4  178.18   14.10
   7   1  -4  227.18   17.10
  -7  -1   4  224.18   11.00
  -7  -1   4  252.07   16.00
   6   1  -4   -0.90    1.60
   6   1  -4    3.00    1.70
  -6  -1   4   -0.20    2.00
  -6  -1   4    0.20    1.20
   5   1  -4  224.18   11.90
   5   1  -4  198.08   10.90
  -5  -1   4  197.08   12.50
  -5  -1   4  198.58    8.00
   4   1  -4  387.06   15.70
  -4  -1   4  369.06   17.40
   3   1  -4   14.40    3.70
   2   1  -4 2316.17   71.19
   2   1  -4 2400.76   71.09
  -2  -1   4 2336.97   66.19
   1   1  -4   25.50    5.00
   1   1  -4   25.30    5.00
  -1  -1   4   28.20    3.00
  -1  -1   4   26.10    3.60
   0   1  -4   68.49    6.30
   0   1  -4   80.59    6.60
   0   1  -4   81.79    5.90
   0   1  -4   87.39    7.00
   0   1  -4   80.19    4.60
   0  -1   4   85.29    6.60
   0  -1   4   79.69    5.40
  -1   1  -4   25.90    5.30
  -1   1  -4   33.30    5.70
  -1   1  -4   27.70    4.70
  -1   1  -4   33.20    4.60
  -1   1  -4   25.20    4.40
  -1   1  -4   38.00    6.80
   1  -1   4   32.60    5.30
   1  -1   4   31.50    5.80
   1  -1   4   27.10    4.80
  -2   1  -4  200.68    9.30
  -2   1  -4  210.58   10.20
  -2   1  -4  211.08   13.00
  -2   1  -4  194.38   11.90
  -2   1  -4  186.78   10.50
  -2   1  -4  195.38   11.30
   2  -1   4  182.88   10.40
   2  -1   4  193.28    9.90
   2  -1   4  178.78    9.80
  -3   1  -4  173.18    9.50
  -3   1  -4  205.78   11.80
  -3   1  -4  210.48   13.80
  -3   1  -4  182.08   11.40
  -3   1  -4  177.88   12.40
  -3   1  -4  176.18   10.90
  -3   1  -4  178.98    9.20
   3  -1   4  189.68    9.90
   3  -1   4  174.38   10.60
   3  -1   4  190.38   10.30
  -4   1  -4  256.37   11.10
  -4   1  -4  261.27   14.60
  -4   1  -4  261.47   14.60
  -4   1  -4  257.37   14.90
  -4   1  -4  269.67   12.80
  -4   1  -4  293.47   17.10
  -4   1  -4  282.37   14.30
   4  -1   4  264.17   13.90
   4  -1   4  260.67   12.60
   4  -1   4  289.27   12.50
  -5   1  -4   79.89   10.00
  -5   1  -4   76.49   11.00
  -5   1  -4   99.69   12.20
  -5   1  -4  103.19   12.40
  -5   1  -4   88.49    7.30
   5  -1   4   85.79    5.80
  -6   1  -4   -4.60    4.20
  -6   1  -4    6.70    3.10
  -6   1  -4    2.40    3.30
  -6   1  -4    4.20    3.70
  -6   1  -4    1.60    2.40
  -6   1  -4   -4.60    1.90
  -7   1  -4  180.48   11.90
  -7   1  -4  180.58   19.80
  -7   1  -4  153.58   14.10
  -7   1  -4  173.78   13.10
  -8   1  -4  191.58   14.50
  -8   1  -4  196.58   16.30
  -8   1  -4  193.58   13.20
  -8   1  -4  194.28   16.60
  -9   1  -4   35.30   12.30
  -9   1  -4   48.40    8.90
  -9   1  -4   30.70    9.90
  -9   1  -4   31.60    8.60
  -9   1  -4    6.40    6.90
 -10   1  -4  176.98   22.80
 -10   1  -4  156.28   22.00
 -10   1  -4  196.68   15.40
 -10   1  -4  158.18   20.60
 -10   1  -4  176.28   19.40
 -11   1  -4   94.49   14.60
 -11   1  -4   60.79   13.80
 -11   1  -4   81.29   15.20
 -11   1  -4  107.39   17.60
 -12   0   4   22.50    7.40
 -12   0   4   20.60    9.50
 -11   0   4   78.79   10.40
 -11   0   4   72.09   14.90
 -10   0   4   17.20    7.80
 -10   0   4   37.20    7.50
  -9   0   4  168.08   11.00
  -9   0   4  177.58   15.00
  -8   0   4  278.07   18.40
  -8   0   4  289.77   14.20
  -7   0   4  213.88   15.00
  -7   0   4  236.18   11.20
  -6   0   4  123.39   10.20
  -6   0   4   98.09    6.30
  -5   0   4   88.89    5.60
  -5   0   4   98.69   11.20
   4   0  -4 1706.83   54.69
  -4   0   4 1716.23   55.49
  -4   0   4 1711.93   50.19
   3   0  -4    4.80    2.60
  -3   0   4    9.70    2.60
   2   0  -4 1099.49   37.70
   2   0  -4 1128.29   37.60
  -2   0   4 1147.39   34.50
   1   0  -4  431.66   16.10
   1   0  -4  412.26   17.50
   1   0  -4  426.76   17.50
  -1   0   4  416.76   15.50
  -1   0   4  409.96   15.70
   0   0  -4   34.80    6.10
   0   0  -4   33.60    5.50
   0   0  -4   33.60    5.30
   0   0  -4   31.00    4.20
   0   0  -4   27.90    5.10
   0   0   4   30.40    4.50
   0   0   4   32.60    5.00
  -1   0  -4    2.70    2.10
  -1   0  -4    5.10    2.90
  -1   0  -4    3.30    2.50
  -1   0  -4    3.70    2.20
  -1   0  -4    6.20    3.40
  -1   0  -4    4.20    2.90
   1   0   4    0.00    2.30
   1   0   4    6.00    2.80
   1   0   4    4.20    2.40
  -2   0  -4   34.00    5.60
  -2   0  -4   36.80    5.00
  -2   0  -4   52.39    8.40
  -2   0  -4   44.70    7.20
  -2   0  -4   37.00    5.10
  -2   0  -4   42.60    6.70
   2   0   4   35.80    5.30
   2   0   4   41.40    6.00
   2   0   4   46.80    5.90
  -3   0  -4  583.94   24.80
  -3   0  -4  660.73   28.10
  -3   0  -4  617.64   22.80
  -3   0  -4  649.34   24.60
  -3   0  -4  598.74   24.10
  -3   0  -4  619.14   25.00
   3   0   4  602.44   24.30
   3   0   4  617.24   22.20
   3   0   4  635.54   23.10
  -4   0  -4   16.50    4.90
  -4   0  -4   18.70    5.40
  -4   0  -4   30.60    7.10
  -4   0  -4   23.20    4.50
  -4   0  -4   20.00    4.50
  -4   0  -4   18.00    5.20
   4   0   4   17.20    3.40
  -5   0  -4  123.69   13.50
  -5   0  -4  120.89   11.70
  -5   0  -4  113.59   13.00
  -5   0  -4  102.39    9.30
  -5   0  -4  123.39   13.80
  -5   0  -4  118.69    8.60
  -6   0  -4   46.80    7.40
  -6   0  -4   48.20    8.20
  -6   0  -4   41.80    9.20
  -6   0  -4   53.69   10.40
  -7   0  -4    8.50    3.70
  -7   0  -4    2.60    3.40
  -7   0  -4   10.90    6.50
  -7   0  -4   -2.90    3.40
  -8   0  -4   84.59   14.10
  -8   0  -4   69.99   10.10
  -8   0  -4   65.19   10.80
  -8   0  -4   90.59   13.90
  -9   0  -4  172.98   17.90
  -9   0  -4  151.98   19.90
  -9   0  -4  204.48   22.60
 -10   0  -4   75.79   12.30
 -10   0  -4   62.19   13.70
 -10   0  -4   61.39   11.50
 -10   0  -4   46.50   13.70
 -11   0  -4   19.70    8.10
 -11   0  -4   32.90    9.40
 -11   0  -4   23.90   10.20
 -11   0  -4   43.90   13.30
 -13   1   4    7.30    7.30
 -13   1   4   -1.80    5.60
 -12   1   4   10.70    7.00
 -12   1   4    5.20    5.30
 -11   1   4   13.00    5.70
 -11   1   4   11.20    5.90
 -10   1   4   21.30    5.40
 -10   1   4   15.70    6.50
  -9   1   4   41.70    9.20
  -9   1   4   46.10    7.30
  -8   1   4  426.26   19.10
  -8   1   4  446.16   24.00
  -7   1   4  542.25   25.20
  -7   1   4  511.25   20.30
  -7   1   4  482.75   19.40
  -6   1   4  851.91   30.20
  -6   1   4  771.92   27.60
  -6   1   4  830.82   27.00
  -6   1   4  764.22   32.30
  -5   1   4 1604.74   54.09
  -5   1   4 1621.94   49.60
  -4   1   4  408.36   19.00
  -4   1   4  417.56   17.30
  -3   1   4 4058.39  115.69
   2  -1  -4 1679.03   50.89
   2  -1  -4 1643.04   52.59
  -2   1   4 1668.83   50.89
  -2   1   4 1652.43   50.59
   1  -1  -4 1623.94   50.19
   1  -1  -4 1621.44   49.40
   1  -1  -4 1572.04   47.90
  -1   1   4 1559.14   48.20
  -1   1   4 1549.64   48.70
  -1   1   4 1538.15   49.00
   0  -1  -4   66.29    5.40
   0  -1  -4   64.59    5.90
   0  -1  -4   74.39    7.50
   0   1   4   68.89    7.70
   0   1   4   68.09    6.80
   0   1   4   69.79    7.60
  -1  -1  -4  127.29    9.20
  -1  -1  -4  151.68    9.60
  -1  -1  -4  131.09    8.10
  -1  -1  -4  157.08    9.60
   1   1   4  159.48    9.90
   1   1   4  137.29    8.20
   1   1   4  131.29    8.70
  -2  -1  -4  348.97   15.20
  -2  -1  -4  353.96   16.30
  -2  -1  -4  381.76   17.30
  -2  -1  -4  367.66   16.50
   2   1   4  358.06   15.30
   2   1   4  370.66   15.00
   2   1   4  349.87   16.50
  -3  -1  -4  183.68   10.40
  -3  -1  -4  179.78   11.80
  -3  -1  -4  174.98   12.00
  -3  -1  -4  170.68   11.40
  -3  -1  -4  208.18   12.10
   3   1   4  185.18    9.70
   3   1   4  193.78    9.60
  -4  -1  -4    2.40    3.90
  -4  -1  -4    1.70    2.50
  -4  -1  -4    1.30    2.20
  -4  -1  -4    3.30    2.90
  -4  -1  -4    0.10    1.60
  -5  -1  -4  315.17   17.30
  -5  -1  -4  283.57   17.20
  -5  -1  -4  292.97   15.20
  -5  -1  -4  315.67   17.40
  -6  -1  -4    3.00    4.30
  -6  -1  -4    5.10    3.50
  -6  -1  -4    7.30    3.50
  -6  -1  -4    4.30    4.70
  -7  -1  -4  290.87   18.40
  -7  -1  -4  267.87   18.90
  -7  -1  -4  263.97   17.40
  -7  -1  -4  267.57   15.80
  -8  -1  -4   94.39   12.20
  -8  -1  -4  139.99   18.10
  -8  -1  -4  109.19   14.80
  -8  -1  -4  125.09   16.60
  -9  -1  -4   79.89   13.80
  -9  -1  -4  106.69   14.20
  -9  -1  -4  102.69   15.30
  -9  -1  -4  107.19   17.80
 -10  -1  -4  164.58   20.30
 -10  -1  -4  193.88   16.70
 -13   2   4   27.30    8.30
 -13   2   4   10.10    8.00
 -12   2   4    7.90    4.70
 -12   2   4   11.30    8.50
 -11   2   4    5.70    5.50
 -11   2   4   18.70    5.60
 -10   2   4   14.20    4.70
 -10   2   4   10.70    5.90
  -9   2   4  206.58   13.20
  -9   2   4  206.28   16.30
  -8   2   4   22.20    6.60
  -8   2   4   23.10    5.10
  -7   2   4  708.93   30.60
  -7   2   4  670.73   26.10
  -6   2   4   69.19    8.00
  -6   2   4   67.89    6.00
  -6   2   4   75.09   10.50
  -5   2   4  693.93   28.10
  -5   2   4  686.03   24.70
  -5   2   4  734.83   27.80
  -5   2   4  588.84   24.30
   4  -2  -4    1.60    1.30
  -4   2   4    0.60    2.20
  -4   2   4    1.30    2.40
  -4   2   4    0.20    2.00
   3  -2  -4  313.67   14.60
  -3   2   4  318.07   14.00
  -3   2   4  369.86   15.10
   2  -2  -4 1369.46   44.90
  -2   2   4 1343.07   42.10
  -2   2   4 1399.16   44.00
  -2   2   4 1378.56   44.40
  -2   2   4 1349.07   43.40
   1  -2  -4  387.56   16.70
   1  -2  -4  350.76   14.60
   1  -2  -4  353.66   15.80
  -1   2   4  373.76   16.50
  -1   2   4  360.76   14.90
  -1   2   4  380.66   16.20
   0  -2  -4   17.00    4.10
   0  -2  -4   19.90    4.80
   0  -2  -4   10.00    3.60
   0  -2  -4   14.60    4.10
   0   2   4   10.80    3.20
   0   2   4   14.40    4.30
   0   2   4   17.70    3.90
  -1  -2  -4   -1.30    1.30
  -1  -2  -4    0.40    3.50
  -1  -2  -4    2.00    2.10
  -1  -2  -4   -0.30    2.20
  -1  -2  -4   -2.20    2.30
   1   2   4   -1.20    2.00
   1   2   4    0.10    2.40
   1   2   4    1.30    2.30
  -2  -2  -4    0.90    2.20
  -2  -2  -4    2.00    2.50
  -2  -2  -4    6.30    3.30
  -2  -2  -4    1.00    3.60
  -2  -2  -4    2.50    2.60
   2   2   4    2.70    2.30
   2   2   4   -1.60    2.10
  -3  -2  -4    3.10    2.80
  -3  -2  -4   -0.10    1.20
  -3  -2  -4    1.70    3.60
  -3  -2  -4    3.40    2.10
  -3  -2  -4   -0.10    2.20
   3   2   4    2.10    1.80
   3   2   4   -1.20    1.20
   3   2   4    1.10    1.50
  -4  -2  -4  150.98   11.00
  -4  -2  -4  137.89    9.90
  -4  -2  -4  147.49   11.20
  -4  -2  -4  137.79   11.60
  -4  -2  -4  129.99   11.20
  -5  -2  -4   97.39   11.00
  -5  -2  -4  105.29   12.50
  -5  -2  -4  131.49   14.60
  -5  -2  -4  110.09   13.50
  -6  -2  -4  166.38   13.80
  -6  -2  -4  169.08   11.90
  -6  -2  -4  178.78   14.10
  -6  -2  -4  158.88   13.40
  -7  -2  -4   12.80    5.30
  -7  -2  -4   -0.30    3.50
  -7  -2  -4   13.10    7.10
  -7  -2  -4   16.00    5.10
  -8  -2  -4   95.39   15.30
  -8  -2  -4   85.09   14.00
  -8  -2  -4   74.69   11.90
  -8  -2  -4   90.09   14.30
  -9  -2  -4   84.79   17.20
  -9  -2  -4   75.29   12.70
  -9  -2  -4   76.69   13.60
 -10  -2  -4   62.89   13.20
 -10  -2  -4   78.49   13.20
 -13   3   4   26.60    9.80
 -13   3   4   46.90   11.30
 -12   3   4   40.60   12.10
 -12   3   4   47.70    9.80
 -11   3   4    6.70    4.70
 -11   3   4   13.30    6.60
 -10   3   4  248.98   19.20
 -10   3   4  252.57   16.10
  -9   3   4    5.80    3.40
  -9   3   4    3.40    3.40
  -9   3   4    0.80    3.10
  -8   3   4  477.75   25.50
  -8   3   4  446.76   21.50
  -8   3   4  556.24   24.90
  -7   3   4    1.70    2.50
  -7   3   4    0.80    2.20
  -6   3   4  230.38   14.90
  -6   3   4  240.28   13.10
  -6   3   4  237.08   11.00
  -6   3   4  222.08   13.00
   5  -3  -4  236.08   12.20
  -5   3   4  253.67   13.30
  -5   3   4  256.67   13.60
  -5   3   4  222.78   12.40
  -5   3   4  230.58   14.60
  -5   3   4  235.08   14.30
  -5   3   4  241.88   11.20
   4  -3  -4   61.99    6.20
  -4   3   4   64.49    5.60
  -4   3   4   75.99    9.10
  -4   3   4   76.59    8.70
  -4   3   4   64.49    7.80
  -4   3   4   70.89    9.20
   3  -3  -4    4.10    2.50
  -3   3   4   11.00    3.80
  -3   3   4    1.90    3.10
  -3   3   4    3.20    2.30
  -3   3   4    5.60    2.70
  -3   3   4    3.90    2.80
   2  -3  -4  128.89    7.50
   2  -3  -4  125.39    9.00
   2  -3  -4  128.99    7.80
  -2   3   4  118.79    9.30
  -2   3   4  120.89    9.00
  -2   3   4  136.49    8.40
  -2   3   4  122.69    9.20
   1  -3  -4  572.64   23.00
   1  -3  -4  567.54   22.10
   1  -3  -4  576.84   21.00
   1  -3  -4  547.85   21.50
  -1   3   4  499.45   22.40
  -1   3   4  584.34   22.70
  -1   3   4  542.15   22.20
  -1   3   4  525.65   22.60
  -1   3   4  574.14   21.30
   0  -3  -4   93.19   10.40
   0  -3  -4   88.49    8.20
   0  -3  -4  101.29   10.30
   0  -3  -4   86.79    7.50
   0  -3  -4   85.49    7.80
   0   3   4   94.99    7.90
   0   3   4  105.49    7.30
   0   3   4   83.89    7.50
   0   3   4   58.09    7.60
  -1  -3  -4   61.79    8.60
  -1  -3  -4   43.70    6.80
  -1  -3  -4   71.09    9.60
  -1  -3  -4   73.59    8.80
   1   3   4   69.19    7.50
   1   3   4   61.89    7.20
   1   3   4   66.79    8.60
   1   3   4   65.09    8.10
  -2  -3  -4  114.59   13.10
  -2  -3  -4  125.69   10.10
  -2  -3  -4  137.99    9.20
  -2  -3  -4  136.19   10.70
  -2  -3  -4  139.59   10.00
   2   3   4  151.48    9.60
   2   3   4  132.99    7.80
  -3  -3  -4  140.59   10.40
  -3  -3  -4  133.69   11.10
  -3  -3  -4  140.19   11.40
  -3  -3  -4  137.09   10.70
  -3  -3  -4  114.49    9.30
  -4  -3  -4   16.70    4.90
  -4  -3  -4    7.20    4.80
  -4  -3  -4    6.30    3.90
  -4  -3  -4    7.20    4.20
  -5  -3  -4   -1.70    3.10
  -5  -3  -4    2.70    5.00
  -5  -3  -4   12.50    4.10
  -5  -3  -4    5.60    4.60
  -6  -3  -4    4.70    3.50
  -6  -3  -4   -5.30    5.30
  -6  -3  -4    0.60    3.20
  -6  -3  -4    1.30    3.90
  -7  -3  -4   15.00    6.20
  -7  -3  -4   14.90    5.90
  -7  -3  -4   20.50    9.60
  -8  -3  -4   16.50   10.10
  -8  -3  -4   20.90    6.40
  -9  -3  -4   81.69   14.30
  -9  -3  -4   66.09   11.80
 -13   4   4   54.39   12.40
 -13   4   4   58.39   14.10
 -12   4   4   44.90   10.50
 -12   4   4   48.20   12.20
 -12   4   4   43.30    9.80
 -11   4   4   49.30    9.60
 -11   4   4   62.49   10.90
 -11   4   4   42.70   10.40
 -10   4   4   -6.50    2.20
 -10   4   4   -0.10    3.60
 -10   4   4    6.10    4.80
  -9   4   4  327.57   18.20
  -9   4   4  368.46   20.50
  -9   4   4  348.57   19.10
  -9   4   4  331.87   21.60
  -8   4   4    9.00    4.40
  -8   4   4    3.90    3.80
  -8   4   4    5.30    5.10
  -8   4   4    8.80    4.30
  -8   4   4    0.40    2.00
  -7   4   4  113.59    8.10
  -7   4   4  119.59    8.30
  -7   4   4  111.49    9.30
  -7   4   4  103.59    9.80
  -7   4   4   92.29   12.00
  -7   4   4  123.69   14.40
  -6   4   4   38.40    7.00
  -6   4   4   35.40    7.20
  -6   4   4   34.00    7.20
  -6   4   4   36.40    5.70
  -6   4   4   30.00    6.50
  -5   4   4  148.39   10.40
  -5   4   4  124.69   10.40
  -5   4   4  147.39   11.00
  -5   4   4  154.78    9.10
  -5   4   4  153.08   12.20
  -5   4   4  148.29   10.80
  -4   4   4    4.00    2.30
  -4   4   4    0.70    2.10
  -4   4   4    2.50    2.80
  -4   4   4    2.00    3.70
  -4   4   4    2.90    2.30
  -4   4   4    2.20    2.10
   3  -4  -4  177.38   12.10
  -3   4   4  174.28   11.60
  -3   4   4  179.98   12.00
  -3   4   4  177.08   10.00
  -3   4   4  127.39    9.80
  -3   4   4  166.68   11.70
  -3   4   4  167.58   12.40
   2  -4  -4  193.48   10.40
   2  -4  -4  195.38   11.30
   2  -4  -4  166.18   10.60
  -2   4   4  146.79   11.20
  -2   4   4  177.08   11.80
  -2   4   4  176.28   10.10
  -2   4   4  194.68   11.80
  -2   4   4  185.28   12.70
   1  -4  -4 1635.94   51.59
   1  -4  -4 1527.95   53.49
   1  -4  -4 1574.74   52.79
   1  -4  -4 1569.14   52.19
   1  -4  -4 1671.13   51.49
  -1   4   4 1594.14   50.59
  -1   4   4 1533.65   51.79
  -1   4   4 1633.54   53.29
  -1   4   4 1674.43   55.39
  -1   4   4 1588.24   50.79
  -1   4   4 1625.34   53.99
   0  -4  -4  120.29    9.90
   0  -4  -4  120.29    8.50
   0  -4  -4  119.49    9.60
   0  -4  -4  125.79    9.90
   0  -4  -4  118.49    8.90
   0   4   4  115.09    9.80
   0   4   4  110.79    9.00
   0   4   4  107.69    7.70
  -1  -4  -4  351.26   16.10
  -1  -4  -4  320.37   17.50
  -1  -4  -4  321.07   17.10
  -1  -4  -4  311.57   16.90
  -1  -4  -4  332.47   16.30
   1   4   4  321.67   14.50
   1   4   4  269.37   13.20
   1   4   4  330.67   16.80
  -2  -4  -4   21.60    6.30
  -2  -4  -4   14.90    4.30
  -2  -4  -4   14.70    5.10
  -2  -4  -4   22.00    5.40
   2   4   4   32.90    6.00
  -3  -4  -4   45.20    7.50
  -3  -4  -4   27.20    6.20
  -3  -4  -4   31.60    7.10
  -3  -4  -4   27.00    7.20
  -4  -4  -4    2.80    4.00
  -4  -4  -4   10.10    4.80
  -4  -4  -4    5.70    5.40
  -5  -4  -4   15.30    6.20
  -5  -4  -4   12.60    5.40
  -5  -4  -4    4.20    4.50
  -6  -4  -4    0.90    7.60
  -6  -4  -4   14.00    6.00
  -6  -4  -4   12.80    6.10
  -7  -4  -4   48.00   10.30
  -7  -4  -4   27.50   10.90
  -8  -4  -4   70.69   12.50
  -8  -4  -4   64.79   12.00
 -13   5   4   69.89   12.90
 -13   5   4   66.59   14.20
 -12   5   4   34.20   11.60
 -12   5   4   52.89   11.00
 -12   5   4   45.80   11.40
 -11   5   4    5.30    5.60
 -11   5   4   17.10    5.40
 -11   5   4   16.80    6.90
 -11   5   4   29.20    9.30
 -10   5   4   23.90    7.20
 -10   5   4   19.00    7.20
 -10   5   4   26.60    7.60
 -10   5   4   38.30    6.80
 -10   5   4   38.40    9.90
  -9   5   4    5.20    3.10
  -9   5   4   -2.70    2.50
  -9   5   4    2.70    3.70
  -9   5   4    3.00    4.00
  -9   5   4    7.60    6.10
  -8   5   4  462.45   24.90
  -8   5   4  426.46   22.50
  -8   5   4  462.75   24.80
  -8   5   4  429.56   22.50
  -8   5   4  443.36   20.50
  -7   5   4  162.98   13.10
  -7   5   4  169.68   12.40
  -7   5   4  169.38   13.30
  -7   5   4  180.28   11.30
  -7   5   4  159.88   13.70
  -6   5   4  558.74   24.70
  -6   5   4  503.45   26.10
  -6   5   4  528.25   25.00
  -6   5   4  517.25   22.10
  -6   5   4  523.95   24.60
  -5   5   4    2.50    2.20
  -5   5   4    5.90    4.10
  -5   5   4    0.90    1.90
  -5   5   4   -1.90    1.90
  -5   5   4    3.40    2.90
  -5   5   4   -3.60    2.70
  -5   5   4   -0.60    3.70
  -4   5   4 1730.03   58.19
  -4   5   4 1718.03   56.09
  -4   5   4 1794.12   61.89
  -4   5   4 1676.33   58.99
  -4   5   4 1804.32   58.19
  -4   5   4 1771.72   59.29
  -4   5   4 1708.63   58.29
   3  -5  -4   10.00    3.60
   3  -5  -4    8.90    3.00
  -3   5   4    8.20    3.20
  -3   5   4    1.00    3.90
  -3   5   4    9.50    3.40
  -3   5   4   10.90    4.00
  -3   5   4    1.90    1.90
   2  -5  -4 1224.98   42.00
   2  -5  -4 1226.98   41.30
   2  -5  -4 1235.88   42.80
  -2   5   4 1232.48   43.20
  -2   5   4 1197.48   43.80
  -2   5   4 1254.77   46.60
  -2   5   4 1222.68   44.50
  -2   5   4 1251.77   41.70
   1  -5  -4  316.87   17.30
   1  -5  -4  321.87   15.30
   1  -5  -4  338.47   17.20
   1  -5  -4  288.87   15.80
   1  -5  -4  308.47   17.70
  -1   5   4  346.27   15.50
  -1   5   4  297.77   18.10
  -1   5   4  318.07   20.00
  -1   5   4  347.87   16.70
   0  -5  -4  264.77   15.80
   0  -5  -4  273.47   15.40
   0  -5  -4  260.77   15.20
   0  -5  -4  281.37   18.00
   0  -5  -4  281.17   16.70
   0   5   4  239.68   15.40
   0   5   4  268.97   12.90
  -1  -5  -4   38.00    7.40
  -1  -5  -4   35.60    6.40
  -1  -5  -4   36.80    7.40
  -1  -5  -4   45.90    8.40
   1   5   4   47.50    7.20
  -2  -5  -4   40.20    7.60
  -2  -5  -4   51.09    9.50
  -3  -5  -4   13.70    5.20
  -3  -5  -4    0.50    3.80
  -3  -5  -4    7.30    5.60
  -4  -5  -4   43.20   10.20
  -4  -5  -4   50.49    8.80
  -4  -5  -4   44.10    8.40
  -5  -5  -4   -0.20    4.10
  -5  -5  -4    0.20    3.70
  -5  -5  -4   -1.80    7.00
  -6  -5  -4   12.30    6.10
  -6  -5  -4   -8.20    7.40
  -6  -5  -4    7.00    5.90
  -7  -5  -4    6.50    6.50
  -7  -5  -4   15.60    7.10
 -12   6   4   36.40    8.70
 -12   6   4   21.00    8.10
 -12   6   4   21.00    6.90
 -11   6   4   13.30    5.40
 -11   6   4   10.60    8.80
 -11   6   4    7.70    6.10
 -11   6   4    1.60    4.40
 -10   6   4   58.09   10.50
 -10   6   4   32.30    8.70
 -10   6   4   43.50    8.40
 -10   6   4   37.50    8.90
 -10   6   4   48.60   12.20
  -9   6   4  225.48   17.70
  -9   6   4  231.88   16.50
  -9   6   4  239.78   18.00
  -9   6   4  234.88   17.70
  -9   6   4  251.57   15.60
  -8   6   4   64.19   10.90
  -8   6   4   53.49   10.20
  -8   6   4   61.89   11.30
  -8   6   4   69.29   10.90
  -8   6   4   66.79    9.60
  -7   6   4  287.37   16.30
  -7   6   4  296.07   18.00
  -7   6   4  322.77   18.90
  -7   6   4  293.47   18.70
  -7   6   4  332.57   20.80
  -6   6   4  133.99   13.80
  -6   6   4   87.09   11.20
  -6   6   4  163.28   18.20
  -6   6   4  115.79   10.30
  -6   6   4  107.19   14.00
  -5   6   4  576.84   28.80
  -5   6   4  584.74   24.40
  -5   6   4  555.74   26.10
  -5   6   4  576.74   25.50
  -5   6   4  534.25   26.20
   4  -6  -4  236.38   13.80
   4  -6  -4  270.17   13.40
  -4   6   4  241.48   15.30
  -4   6   4  255.77   16.20
  -4   6   4  250.77   16.10
  -4   6   4  271.67   18.00
  -4   6   4  260.37   14.60
  -4   6   4  258.17   14.30
   3  -6  -4 1309.17   45.70
   3  -6  -4 1307.67   44.40
  -3   6   4 1388.56   50.99
  -3   6   4 1250.47   48.70
  -3   6   4 1302.47   45.00
  -3   6   4 1344.87   46.90
   2  -6  -4   43.60    7.90
   2  -6  -4   43.50    8.10
  -2   6   4   44.30    6.90
  -2   6   4   37.50    8.50
  -2   6   4   41.60    7.00
   1  -6  -4  276.87   17.60
   1  -6  -4  296.17   16.70
   1  -6  -4  279.17   16.70
  -1   6   4  306.07   18.90
  -1   6   4  304.77   14.40
  -1   6   4  282.07   14.90
   0  -6  -4   64.19   10.20
   0  -6  -4   89.49   12.20
   0  -6  -4   58.19    9.40
   0   6   4   62.29    9.50
   0   6   4   59.79    7.50
  -1  -6  -4   64.29   10.10
  -1  -6  -4   64.69   11.10
  -1  -6  -4   66.99    9.90
   1   6   4   55.39    9.50
  -2  -6  -4   24.20    7.00
  -2  -6  -4   29.60    7.60
  -2  -6  -4   16.20    5.20
  -3  -6  -4    2.10    4.10
  -3  -6  -4    3.30    5.90
  -3  -6  -4   14.90    5.30
  -4  -6  -4  125.29   18.50
  -4  -6  -4   94.09   14.10
  -4  -6  -4   70.39   11.20
  -5  -6  -4   55.79   11.60
  -5  -6  -4   59.89   10.90
  -5  -6  -4   59.29   14.00
  -6  -6  -4   17.50    7.90
  -6  -6  -4   19.10    7.50
 -12   7   4   53.09   12.00
 -12   7   4   39.60    9.60
 -12   7   4   34.40    9.60
 -11   7   4   58.09   13.90
 -11   7   4   51.59   11.00
 -11   7   4   46.90   11.00
 -11   7   4   68.69   12.30
 -10   7   4   77.79   14.80
 -10   7   4   62.29   10.80
 -10   7   4   46.40   10.50
 -10   7   4   73.19   12.90
  -9   7   4   29.70    6.80
  -9   7   4   11.30    5.70
  -9   7   4   40.00   11.50
  -9   7   4   22.40    7.40
  -9   7   4   24.30    6.70
  -8   7   4   93.49   14.70
  -8   7   4   88.59   14.50
  -8   7   4  107.19   12.90
  -8   7   4   63.39   11.00
  -7   7   4  102.09   12.20
  -7   7   4   49.20    8.60
  -7   7   4   87.19   13.60
  -6   7   4   11.40    6.50
  -6   7   4    9.60    4.20
  -6   7   4    9.00    3.90
  -6   7   4    3.90    4.00
   5  -7  -4    9.90    3.30
  -5   7   4    3.50    5.00
  -5   7   4    4.30    3.80
  -5   7   4    3.20    2.90
   4  -7  -4  144.49   10.50
   4  -7  -4  137.99   11.00
  -4   7   4  148.59   10.90
  -4   7   4  168.68   18.80
  -4   7   4  140.99   12.40
   3  -7  -4   29.40    6.90
   3  -7  -4   31.20    6.80
  -3   7   4   38.00    7.30
  -3   7   4   33.90    9.00
  -3   7   4   28.80    5.80
   2  -7  -4  206.78   14.20
   2  -7  -4  239.58   15.30
  -2   7   4  231.28   12.80
  -2   7   4  236.98   16.90
  -2   7   4  218.88   16.70
   1  -7  -4    6.30    4.40
   1  -7  -4   -4.80    3.60
  -1   7   4    3.70    4.00
  -1   7   4    5.70    3.20
   0  -7  -4  111.89   15.10
   0  -7  -4   74.39   11.40
   0   7   4   92.69   13.10
  -1  -7  -4    3.10    6.10
  -1  -7  -4    2.60    4.70
   1   7   4    8.90    4.60
  -2  -7  -4  181.88   20.20
  -2  -7  -4  139.59   18.60
  -2  -7  -4  126.59   15.40
  -3  -7  -4    4.70    7.60
  -3  -7  -4    8.10    5.60
  -3  -7  -4   -0.80    4.80
  -4  -7  -4   64.89   11.90
  -4  -7  -4   66.89   13.00
  -4  -7  -4   61.69   14.40
  -5  -7  -4   21.20    8.80
  -5  -7  -4   -1.30    4.90
 -12   8   4   74.89   14.40
 -12   8   4   88.79   15.00
 -11   8   4   13.80    6.20
 -11   8   4   28.60    8.80
 -11   8   4   23.30    8.10
 -10   8   4  226.88   17.10
 -10   8   4  190.58   17.10
 -10   8   4  287.77   20.60
 -10   8   4  180.58   21.40
  -9   8   4  124.09   15.50
  -9   8   4  147.09   16.60
  -9   8   4  154.48   20.90
  -9   8   4   93.59   15.90
  -8   8   4  130.49   15.80
  -8   8   4  118.89   18.20
  -8   8   4  104.49   16.30
  -7   8   4   64.29   10.20
  -7   8   4   75.89   13.00
  -7   8   4   73.09   13.10
  -6   8   4   10.90    5.30
  -6   8   4    4.90    4.80
  -6   8   4    1.40    3.20
   5  -8  -4   38.70    6.80
  -5   8   4   46.80    8.30
  -5   8   4   36.50    8.90
  -5   8   4   40.90    8.90
   4  -8  -4   84.39   10.00
   4  -8  -4  104.09   18.90
  -4   8   4   71.09    9.80
  -4   8   4   60.09   11.20
  -4   8   4   78.69   10.80
   3  -8  -4  329.07   18.80
   3  -8  -4  341.17   18.50
  -3   8   4  291.47   21.50
  -3   8   4  329.47   16.90
   2  -8  -4   93.29   12.20
   2  -8  -4  121.49   11.50
  -2   8   4  103.89   16.00
   1  -8  -4  347.97   20.70
   1  -8  -4  351.76   20.30
  -1   8   4  331.37   22.40
   0  -8  -4  106.09   16.70
   0  -8  -4   63.99   11.20
   0   8   4   82.99   13.10
  -1  -8  -4   75.09   12.10
  -1  -8  -4   93.99   15.70
  -2  -8  -4   51.69   12.30
  -2  -8  -4   70.19   12.70
  -3  -8  -4  141.19   23.90
  -3  -8  -4  115.39   16.20
  -4  -8  -4    9.00    8.70
 -11   9   4   80.19   13.00
 -11   9   4   52.59   11.10
 -10   9   4   16.30    7.00
 -10   9   4   40.60   10.40
  -9   9   4  138.39   16.90
  -9   9   4  113.29   17.70
  -8   9   4  142.39   19.80
  -8   9   4  220.88   24.90
  -8   9   4  174.88   14.00
  -7   9   4    5.10    3.90
  -7   9   4    2.00    4.90
  -7   9   4   10.10    7.50
  -6   9   4   21.70    8.80
  -6   9   4   33.00    8.60
  -6   9   4   46.90    8.60
   5  -9  -4    4.10    4.70
  -5   9   4   12.30    4.40
  -5   9   4    0.90    4.30
   4  -9  -4  109.09   13.40
  -4   9   4  125.39   10.20
  -4   9   4  100.39   16.10
   3  -9  -4   45.10    9.20
  -3   9   4   40.90   10.90
   2  -9  -4  184.08   15.80
   2  -9  -4  173.58   14.50
  -2   9   4  196.98   22.60
   1  -9  -4   82.19   12.80
   1  -9  -4   93.09   15.80
  -1   9   4   86.59   15.10
   0  -9  -4   45.20   11.00
   0  -9  -4   52.49   13.10
  -1  -9  -4   33.00   10.10
  -2  -9  -4   22.80    9.50
  -3  -9  -4   28.50   10.40
 -10  10   4   36.00   12.40
 -10  10   4   41.40   12.20
  -9  10   4   86.49   15.20
  -9  10   4   86.39   14.10
  -9  10   4  112.49   15.30
  -8  10   4  136.79   17.80
  -8  10   4  105.09   14.20
  -8  10   4   94.89   16.60
  -7  10   4   50.59   10.20
  -7  10   4   35.30   10.10
  -6  10   4   37.70    9.20
  -6  10   4   44.10   11.40
   5 -10  -4   13.80    5.40
  -5  10   4   11.70    4.10
  -5  10   4   25.70    9.30
   4 -10  -4    4.10    5.40
  -4  10   4    1.80    4.80
   3 -10  -4  190.58   16.50
   3 -10  -4  185.88   15.80
  -3  10   4  169.18   22.40
   2 -10  -4    5.70    6.60
   2 -10  -4    3.40    5.40
  -2  10   4   14.30    7.30
   1 -10  -4   74.99   13.70
   1 -10  -4   80.59   13.60
  -1  10   4   70.09   12.90
   0 -10  -4   30.70    9.60
  -1 -10  -4   47.90   12.20
  -8  11   4   20.90    8.70
  -8  11   4   24.40    7.20
  -7  11   4   48.70   13.10
  -7  11   4   87.39   11.10
  -6  11   4   39.30   12.70
   5 -11  -4   16.90    6.50
  -5  11   4   20.50   10.30
   4 -11  -4   -3.50    5.30
  -4  11   4   16.40    7.30
   3 -11  -4   52.69   11.40
  -3  11   4   64.19   13.10
   2 -11  -4   77.49   12.70
  -2  11   4   60.19   13.10
  -1  14  -5    7.20    6.80
  -1  14  -5    3.20    5.70
  -2  14  -5   10.60    7.20
  -2  14  -5   37.10   10.20
   2 -14   5   21.10    8.40
  -3  14  -5   21.00    9.30
  -3  14  -5   12.30    8.00
   3 -14   5    3.20    7.70
  -4  14  -5  177.68   24.10
  -4  14  -5  175.08   24.30
   4 -14   5  171.78   22.00
  -5  14  -5   10.60    8.10
   5 -14   5   13.30    8.30
  -6  14  -5  120.39   20.00
   6 -14   5  127.19   17.10
  -7  14  -5   14.00    8.50
   7 -14   5   20.50    9.00
   1  13  -5   14.20    6.50
   1  13  -5   24.30   10.40
   0  13  -5   22.80    7.60
   0  13  -5   14.50    6.90
   0 -13   5   14.30    6.70
  -1  13  -5   12.80    9.00
  -1  13  -5   15.10    7.50
   1 -13   5   17.50    8.30
  -2  13  -5   29.80    9.40
  -2  13  -5    7.40    5.30
   2 -13   5   36.60   10.10
   2 -13   5   24.50    7.30
  -3  13  -5   25.60    8.90
  -3  13  -5   50.99   11.70
   3 -13   5   52.29   11.80
   3 -13   5   32.70    9.10
  -4  13  -5   -1.90    5.00
  -4  13  -5   -6.50    5.80
   4 -13   5    5.20    6.80
   4 -13   5   18.70    8.80
  -5  13  -5  130.89   20.60
  -5  13  -5   76.79   15.70
   5 -13   5   86.59   13.80
   5 -13   5   84.09   14.20
  -6  13  -5   20.60    9.60
   6 -13   5   27.80    8.60
   6 -13   5   23.70    8.50
  -7  13  -5   73.49   14.60
   7 -13   5   79.79   13.40
   7 -13   5   76.19   13.20
  -8  13  -5   41.90   11.60
   8 -13   5   53.29   11.70
  -9  13  -5  120.99   19.60
   9 -13   5  152.88   18.80
   3  12  -5   70.29   16.20
   2  12  -5   33.40    9.60
   1  12  -5   84.89   15.00
   1  12  -5   67.79   14.70
   0  12  -5   18.00    8.10
   0  12  -5   24.90   10.80
   0 -12   5   27.90    8.30
  -1  12  -5   38.10   10.80
  -1  12  -5   41.60   11.20
   1 -12   5   38.50    9.60
  -2  12  -5  276.97   22.60
  -2  12  -5  299.87   23.90
   2 -12   5  273.57   19.40
   2 -12   5  269.17   17.00
  -3  12  -5   44.60   11.60
  -3  12  -5   43.40   11.00
   3 -12   5   29.50    8.40
   3 -12   5   48.00   11.10
  -4  12  -5  159.08   22.80
  -4  12  -5  125.69   20.10
   4 -12   5  140.89   16.20
   4 -12   5  152.08   18.30
  -5  12  -5   13.70    7.60
  -5  12  -5   29.30    9.20
   5 -12   5   26.70    7.50
   5 -12   5   31.80    9.20
  -6  12  -5  184.28   22.10
  -6  12  -5  164.88   22.20
   6 -12   5  197.78   16.50
   6 -12   5  178.48   15.10
  -7  12  -5    5.50    6.80
   7 -12   5    8.10    6.30
   7 -12   5    3.90    6.50
  -8  12  -5  186.78   23.80
   8 -12   5  194.28   20.40
   8 -12   5  168.98   14.90
  -9  12  -5   -5.40    3.90
   9 -12   5    2.60    4.90
   5  11  -5   -7.30    4.10
  -5 -11   5   -0.80    4.50
   4  11  -5   45.80   11.90
  -4 -11   5   27.80    7.60
   3  11  -5    0.10    4.60
  -3 -11   5   -4.50    3.30
   2  11  -5  120.49   19.30
   2  11  -5  151.88   19.50
   1  11  -5  145.19   19.60
   1  11  -5  114.09   18.10
   0  11  -5  116.79   18.30
   0  11  -5  133.29   18.60
  -1  11  -5  389.06   26.10
  -1  11  -5  366.76   25.70
  -2  11  -5  220.48   24.10
  -2  11  -5  195.58   18.00
   2 -11   5  213.98   13.90
   2 -11   5  207.98   14.50
  -3  11  -5  518.35   31.40
  -3  11  -5  563.34   31.40
   3 -11   5  511.55   24.60
  -4  11  -5  111.69   16.50
  -4  11  -5   92.49   15.10
   4 -11   5  103.99   13.30
   4 -11   5  108.29   14.50
  -5  11  -5   68.89   13.60
  -5  11  -5  126.99   18.10
   5 -11   5  130.89   16.90
   5 -11   5  105.99   13.90
  -6  11  -5   -3.50    4.20
  -6  11  -5    1.50    5.50
   6 -11   5    3.20    5.10
   6 -11   5    5.70    5.40
  -7  11  -5  122.09   18.00
   7 -11   5  128.49   16.80
   7 -11   5  132.49   15.60
  -8  11  -5   11.00    6.70
   8 -11   5    0.30    4.40
   8 -11   5   -2.40    4.50
  -9  11  -5  226.88   24.20
   9 -11   5  204.78   15.70
   6  10  -5    0.90    5.70
  -6 -10   5   -0.50    4.80
   5  10  -5   36.50   10.90
  -5 -10   5   43.80    8.70
   4  10  -5   19.30    8.90
  -4 -10   5    3.40    3.60
   3  10  -5  163.28   22.20
   3  10  -5  142.29   26.80
  -3 -10   5  131.29   11.00
   2  10  -5   -1.20    3.90
   2  10  -5   11.50    6.10
   1  10  -5  212.98   24.90
   1  10  -5  243.78   19.10
   0  10  -5   33.80   10.10
   0  10  -5   31.00    8.80
  -1  10  -5  365.46   24.20
  -1  10  -5  378.36   24.90
   1 -10   5  382.16   18.60
  -2  10  -5  191.08   16.60
  -2  10  -5  184.18   16.20
   2 -10   5  186.18   12.90
   2 -10   5  197.98   12.40
  -3  10  -5  464.65   27.00
  -3  10  -5  461.45   27.60
   3 -10   5  482.55   23.10
   3 -10   5  484.85   22.30
  -4  10  -5  344.87   22.70
   4 -10   5  300.27   17.50
   4 -10   5  306.97   18.00
  -5  10  -5   -0.60    3.40
  -5  10  -5    7.40    5.40
   5 -10   5    6.90    4.10
   5 -10   5   -1.00    4.10
  -6  10  -5  306.07   20.70
  -6  10  -5  272.97   20.90
   6 -10   5  268.47   17.70
   6 -10   5  289.37   18.10
  -7  10  -5   12.10    6.50
  -7  10  -5   23.40    7.80
   7 -10   5   14.50    6.00
   7 -10   5   19.90    6.80
  -8  10  -5  284.37   21.10
   8 -10   5  298.37   18.80
   8 -10   5  304.57   18.60
  -9  10  -5   45.90   10.20
  -9  10  -5   59.29    9.20
   9 -10   5   57.79   10.20
 -10  10  -5  115.29   13.20
 -10  10  -5  122.59   17.80
 -11  10  -5   16.60    8.40
 -11  10  -5   47.20    9.20
   7   9  -5    2.40    4.60
  -7  -9   5    6.30    4.60
   6   9  -5  102.69   17.30
  -6  -9   5  110.69   13.10
   5   9  -5   29.50    8.60
  -5  -9   5   23.20    6.00
   4   9  -5  155.38   20.60
  -4  -9   5  126.09   10.50
   3   9  -5   66.09   12.60
   3   9  -5  104.19   14.80
  -3  -9   5   91.49   10.70
   2   9  -5    0.10    3.50
   2   9  -5   -1.70    3.40
  -2  -9   5   -0.70    3.30
   1   9  -5  391.86   23.10
   1   9  -5  314.57   22.70
   0   9  -5   24.70    8.30
   0   9  -5   38.50    8.60
  -1   9  -5    8.70    4.90
  -1   9  -5    1.80    4.30
  -2   9  -5  134.49   16.80
  -2   9  -5  123.39   16.90
   2  -9   5  113.29    9.00
   2  -9   5   97.89    8.50
  -3   9  -5   78.39   12.70
  -3   9  -5   74.99   13.00
   3  -9   5  113.79   11.80
   3  -9   5  109.39   12.20
  -4   9  -5  619.04   30.40
  -4   9  -5  554.04   29.80
   4  -9   5  606.94   26.60
   4  -9   5  593.24   25.70
  -5   9  -5    3.10    4.20
  -5   9  -5    5.40    4.50
   5  -9   5   11.30    4.60
   5  -9   5   17.70    5.70
  -6   9  -5  119.59   16.20
  -6   9  -5  135.49   11.20
  -6   9  -5  124.39   16.20
   6  -9   5  113.59   13.40
  -7   9  -5  195.68   16.90
  -7   9  -5  244.38   16.90
  -7   9  -5  249.88   18.30
  -7   9  -5  202.88   13.40
   7  -9   5  226.68   15.60
   7  -9   5  259.37   15.80
  -8   9  -5  224.68   17.70
  -8   9  -5  227.08   13.10
  -8   9  -5  220.08   17.10
   8  -9   5  202.38   15.00
   8  -9   5  220.18   14.40
  -9   9  -5  360.96   18.80
  -9   9  -5  321.37   22.70
   9  -9   5  340.57   19.10
 -10   9  -5   20.80    6.50
 -10   9  -5    6.70    5.80
 -11   9  -5   44.20   11.20
 -11   9  -5   48.30   11.00
   8   8  -5   90.99   18.00
  -8  -8   5   76.09   10.70
   7   8  -5  109.89   17.90
  -7  -8   5  104.79   12.10
   6   8  -5   16.00    6.00
  -6  -8   5    9.20    4.00
   5   8  -5  243.08   19.90
  -5  -8   5  223.78   13.00
   4   8  -5   83.79   14.10
   4   8  -5   98.39   20.10
  -4  -8   5  104.69   10.70
   3   8  -5    3.60    4.40
  -3  -8   5    2.20    2.70
   2   8  -5    2.90    3.40
   2   8  -5    1.80    3.10
  -2  -8   5    6.70    3.40
   1   8  -5   38.90    9.70
   1   8  -5   33.80    8.30
   0   8  -5   12.80    5.40
   0   8  -5   13.30    5.10
  -1   8  -5    7.00    4.50
  -1   8  -5    3.80    3.00
  -2   8  -5  174.88   14.40
  -2   8  -5  155.08   13.50
   2  -8   5  167.38   10.00
   2  -8   5  162.08   10.40
  -3   8  -5  559.34   28.50
  -3   8  -5  643.24   29.90
   3  -8   5  570.74   24.50
   3  -8   5  647.94   24.60
  -4   8  -5   38.40    8.40
  -4   8  -5   42.40    6.60
  -4   8  -5   40.50    8.60
   4  -8   5   45.20    7.90
   4  -8   5   55.79    8.90
  -5   8  -5  685.93   31.40
  -5   8  -5  670.73   31.80
  -5   8  -5  640.34   27.90
   5  -8   5  669.13   27.80
   5  -8   5  643.14   28.10
  -6   8  -5   71.29    8.00
  -6   8  -5   55.79   10.30
  -6   8  -5   75.49   12.60
  -6   8  -5   55.69    9.60
   6  -8   5   73.09   10.70
   6  -8   5  115.79   14.20
  -7   8  -5   15.60    6.50
  -7   8  -5   15.60    4.30
  -7   8  -5   26.00    7.10
  -7   8  -5   16.70    5.70
   7  -8   5   11.30    4.90
   7  -8   5   17.70    5.80
  -8   8  -5  231.58   17.90
  -8   8  -5  262.17   20.60
  -8   8  -5  272.37   17.20
  -8   8  -5  249.38   14.70
  -8   8  -5  273.97   19.40
   8  -8   5  259.17   16.30
   8  -8   5  270.07   15.60
  -9   8  -5  180.48   13.60
  -9   8  -5  193.68   21.80
  -9   8  -5  225.18   16.00
   9  -8   5  182.68   12.80
 -10   8  -5   24.90    8.80
 -10   8  -5   33.70    9.90
 -10   8  -5   36.00    8.00
 -11   8  -5   50.09   12.60
 -11   8  -5   51.29   11.00
 -11   8  -5   42.80   12.50
 -12   8  -5   34.00   10.20
 -12   8  -5   12.20    8.00
   9   7  -5   85.39   16.70
  -9  -7   5   79.49   11.40
   8   7  -5   31.30    9.40
  -8  -7   5   36.50    7.10
   7   7  -5   27.70    8.10
  -7  -7   5   13.80    5.10
   6   7  -5   67.09   13.40
  -6  -7   5   65.09    8.20
   5   7  -5    1.60    3.30
  -5  -7   5   -2.30    2.30
   4   7  -5  249.38   16.10
   4   7  -5  254.87   19.10
  -4  -7   5  247.48   11.90
   3   7  -5   45.30    8.50
   3   7  -5   33.20    8.60
  -3  -7   5   41.00    5.50
   2   7  -5   11.60    4.80
   2   7  -5    4.20    4.20
  -2  -7   5   12.10    3.50
   1   7  -5   17.00    5.70
   1   7  -5    8.00    3.90
  -1  -7   5   11.70    2.60
   0   7  -5  343.87   19.50
   0   7  -5  360.26   20.80
   0  -7   5  347.97   15.00
  -1   7  -5   37.40    7.80
  -1   7  -5   60.19    6.70
  -1   7  -5   47.20    8.60
  -2   7  -5 1408.86   45.60
  -2   7  -5 1452.35   51.49
  -2   7  -5 1419.56   51.69
   2  -7   5 1342.67   44.90
   2  -7   5 1391.76   44.20
   2  -7   5 1412.46   47.00
  -3   7  -5  147.59   12.80
  -3   7  -5  157.28   10.20
  -3   7  -5  147.19   12.20
   3  -7   5  153.78   10.60
   3  -7   5  162.48   10.10
   3  -7   5  158.48   10.60
  -4   7  -5 1203.68   43.20
  -4   7  -5 1279.97   47.50
  -4   7  -5 1225.48   46.30
   4  -7   5 1180.88   42.60
   4  -7   5 1222.48   44.00
   4  -7   5 1267.27   42.40
  -5   7  -5   89.89   12.00
  -5   7  -5  106.89   14.60
  -5   7  -5   85.99    6.20
  -5   7  -5   93.79   11.60
   5  -7   5  100.49    9.10
   5  -7   5  106.19   11.60
  -6   7  -5   35.80    6.00
  -6   7  -5   35.10    7.20
  -6   7  -5   40.40    7.80
  -6   7  -5   40.10    9.20
  -6   7  -5   34.40    7.50
   6  -7   5   47.60    8.50
   6  -7   5   37.60    7.90
  -7   7  -5  130.89   11.20
  -7   7  -5  131.19   16.80
  -7   7  -5  147.79   17.50
  -7   7  -5  125.09   14.00
  -7   7  -5  127.09    9.30
   7  -7   5  115.99   10.10
   7  -7   5  120.69   13.10
  -8   7  -5   18.30    7.20
  -8   7  -5   19.10    6.80
  -8   7  -5   28.60    7.80
  -8   7  -5   24.30    6.40
   8  -7   5   29.70    6.50
  -9   7  -5  275.47   20.70
  -9   7  -5  287.37   19.80
  -9   7  -5  300.57   20.90
  -9   7  -5  285.37   17.00
 -10   7  -5  179.78   14.10
 -10   7  -5  187.38   22.60
 -10   7  -5  179.18   22.10
 -11   7  -5    2.00    6.30
 -11   7  -5    3.00    4.70
 -11   7  -5   29.90    8.90
 -12   7  -5   62.69   12.30
 -12   7  -5   49.90   13.00
 -10  -6   5   59.69   10.30
   9   6  -5   24.30    7.50
  -9  -6   5   26.10    7.00
   8   6  -5  117.29   17.00
  -8  -6   5  117.49    9.50
   7   6  -5   55.99   10.60
  -7  -6   5   30.40    5.50
   6   6  -5    1.30    4.20
  -6  -6   5    2.90    2.40
   5   6  -5  203.18   16.30
  -5  -6   5  198.48    9.60
   4   6  -5    3.00    4.40
   4   6  -5    1.00    2.00
  -4  -6   5    3.50    1.80
   3   6  -5  175.98   12.50
   3   6  -5  170.68   14.00
  -3  -6   5  176.88    8.30
  -3  -6   5  175.58   12.90
   2   6  -5  455.15   22.10
   2   6  -5  443.26   23.60
  -2  -6   5  456.95   16.60
   1   6  -5  153.38   11.40
   1   6  -5  144.99    8.50
   1   6  -5  162.78   12.80
   0   6  -5  475.95   23.00
   0   6  -5  506.45   24.40
   0   6  -5  512.45   19.40
   0  -6   5  496.65   18.00
   0  -6   5  504.95   18.20
  -1   6  -5  778.62   32.60
  -1   6  -5  790.72   32.00
  -1   6  -5  768.72   27.50
   1  -6   5  782.52   27.40
  -2   6  -5  168.88   10.30
  -2   6  -5  174.78   12.60
  -2   6  -5  169.78   12.70
   2  -6   5  161.08   13.60
   2  -6   5  171.98    9.30
   2  -6   5  162.28    9.30
   2  -6   5  164.88   10.10
  -3   6  -5  335.87   19.10
  -3   6  -5  324.77   17.00
  -3   6  -5  298.17   17.70
  -3   6  -5  347.57   16.00
   3  -6   5  323.57   18.70
   3  -6   5  311.87   15.40
   3  -6   5  354.76   15.70
   3  -6   5  343.57   16.70
  -4   6  -5  460.15   23.50
  -4   6  -5  480.95   24.50
  -4   6  -5  532.65   22.80
  -4   6  -5  448.36   22.90
  -4   6  -5  514.35   17.70
   4  -6   5  508.15   22.50
   4  -6   5  468.35   20.60
   4  -6   5  517.15   21.70
   4  -6   5  501.55   25.60
  -5   6  -5   78.39   10.60
  -5   6  -5   75.69   10.10
  -5   6  -5   81.19   12.00
  -5   6  -5   74.49    6.10
  -5   6  -5   94.59   13.50
   5  -6   5   80.79   10.90
   5  -6   5   60.79    8.50
   5  -6   5   49.50    8.50
  -6   6  -5  241.28   17.30
  -6   6  -5  255.77   16.80
  -6   6  -5  253.57   15.40
  -6   6  -5  262.97   13.50
  -6   6  -5  259.27   15.40
   6  -6   5  243.08   14.20
   6  -6   5  262.37   15.10
  -7   6  -5   16.90    6.20
  -7   6  -5   21.50    4.80
  -7   6  -5    4.40    3.90
  -7   6  -5   15.60    4.40
   7  -6   5   19.00    4.90
   7  -6   5   12.10    5.30
  -8   6  -5  131.79   17.80
  -8   6  -5  141.99   17.00
  -8   6  -5  129.79   13.80
  -8   6  -5  146.69   18.50
   8  -6   5  132.19   10.00
  -9   6  -5   99.49   15.90
  -9   6  -5  108.09   13.10
  -9   6  -5   80.89   13.40
  -9   6  -5   97.69   14.90
 -10   6  -5   48.50   13.10
 -10   6  -5   55.69   11.80
 -10   6  -5   40.80    8.90
 -10   6  -5   56.09   12.30
 -11   6  -5    8.20    5.70
 -11   6  -5    3.10    7.50
 -11   6  -5   10.30    7.70
 -12   6  -5   10.20    6.90
 -12   6  -5    7.50    5.60
 -10  -5   5   35.90    7.20
   9   5  -5  187.88   22.30
  -9  -5   5  163.58   11.20
   8   5  -5   30.50    9.20
  -8  -5   5   24.40    5.10
   7   5  -5  305.87   20.40
  -7  -5   5  290.87   13.10
   6   5  -5   41.40    9.40
  -6  -5   5   37.10    4.50
  -6  -5   5   36.10    7.10
   5   5  -5  249.78   14.70
   5   5  -5  235.08   16.70
  -5  -5   5  240.48   13.60
   4   5  -5   31.80    6.80
   4   5  -5   42.20    7.40
  -4  -5   5   45.20    6.90
   3   5  -5 1189.88   42.70
   3   5  -5 1200.78   44.60
  -3  -5   5 1147.09   39.10
   2   5  -5    2.20    2.90
   2   5  -5    1.70    2.40
  -2  -5   5    4.70    1.90
   1   5  -5  827.12   28.90
   1   5  -5  813.52   32.20
   1   5  -5  839.42   33.20
   0   5  -5   17.50    5.10
   0   5  -5   21.30    4.20
   0   5  -5   19.70    5.40
   0  -5   5   18.80    3.00
   0  -5   5   10.60    2.80
  -1   5  -5   55.29    9.20
  -1   5  -5   53.49    6.90
  -1   5  -5   38.00    6.60
   1  -5   5   41.40    6.60
   1  -5   5   51.49    6.30
  -2   5  -5  232.68   12.50
  -2   5  -5  233.28   14.70
  -2   5  -5  230.18   13.80
  -2   5  -5  241.88   10.20
  -2   5  -5  228.38   12.20
   2  -5   5  217.98   11.80
   2  -5   5  211.68   13.60
   2  -5   5  245.18   11.10
   2  -5   5  223.08   11.10
  -3   5  -5   -0.40    2.00
  -3   5  -5    2.00    2.60
  -3   5  -5   -2.00    2.00
  -3   5  -5    1.70    1.60
  -3   5  -5    1.10    2.10
   3  -5   5    0.00    2.60
   3  -5   5   -1.80    2.60
   3  -5   5    1.60    2.00
   3  -5   5    4.70    3.10
  -4   5  -5  210.48   11.00
  -4   5  -5  194.68   14.20
  -4   5  -5  196.48    9.70
  -4   5  -5  212.68   12.10
  -4   5  -5  196.68   14.10
  -4   5  -5  197.88   12.80
  -4   5  -5  209.18   12.70
   4  -5   5  189.88   11.70
   4  -5   5  198.58   12.40
   4  -5   5  173.68   11.00
  -5   5  -5    4.70    2.90
  -5   5  -5    2.30    1.80
  -5   5  -5    6.70    3.20
  -5   5  -5    6.50    4.60
  -5   5  -5    7.60    2.90
  -5   5  -5    3.30    3.00
   5  -5   5    7.20    3.80
   5  -5   5    6.70    4.00
   5  -5   5    1.30    2.60
  -6   5  -5  315.57   19.10
  -6   5  -5  329.27   17.90
  -6   5  -5  346.37   16.90
  -6   5  -5  362.46   23.00
  -6   5  -5  343.07   20.90
  -6   5  -5  300.47   20.30
  -6   5  -5  315.07   15.50
   6  -5   5  325.27   16.30
   6  -5   5  300.77   16.40
  -7   5  -5  101.99   14.10
  -7   5  -5  148.49   16.90
  -7   5  -5  113.89   16.10
  -7   5  -5  115.69    9.00
   7  -5   5  100.99   11.00
   7  -5   5  111.69    8.90
  -8   5  -5  292.17   21.30
  -8   5  -5  315.27   17.30
  -8   5  -5  312.57   20.70
  -8   5  -5  288.87   19.00
  -9   5  -5  216.68   17.70
  -9   5  -5  203.98   14.20
  -9   5  -5  185.98   21.90
  -9   5  -5  195.68   17.60
 -10   5  -5  128.79   19.20
 -10   5  -5  192.48   22.30
 -10   5  -5  138.89   18.20
 -10   5  -5  170.58   17.80
 -11   5  -5   -4.40    6.10
 -11   5  -5    9.50    4.90
 -12   5  -5   14.20    6.70
 -12   5  -5   11.50    7.90
 -11  -4   5    4.40    4.70
 -10  -4   5   24.20    6.30
  -9  -4   5   16.10    6.20
  -9  -4   5    6.70    3.70
   8   4  -5  382.66   23.50
  -8  -4   5  400.26   16.80
  -8  -4   5  400.86   22.20
   7   4  -5   48.40    9.10
  -7  -4   5   49.90    8.70
  -6  -4   5  403.16   20.30
   5   4  -5   60.69    9.90
   5   4  -5   55.09    8.30
  -5  -4   5   71.09    9.60
   4   4  -5  427.76   21.40
  -4  -4   5  461.75   19.70
   3   4  -5   12.70    4.10
   3   4  -5   15.30    5.00
   2   4  -5  181.68   11.90
   2   4  -5  164.58   11.30
   2   4  -5  181.18   10.40
   1   4  -5  101.29    7.40
   1   4  -5  102.49    8.60
   1   4  -5  105.19    8.60
   0   4  -5   20.40    4.60
   0   4  -5   21.70    5.20
   0  -4   5   22.60    3.80
   0  -4   5   25.70    3.30
  -1   4  -5   30.70    6.20
  -1   4  -5   36.40    6.10
  -1   4  -5   19.30    4.60
   1  -4   5   33.10    5.40
   1  -4   5   39.90    5.00
  -2   4  -5  459.85   21.00
  -2   4  -5  516.45   21.10
  -2   4  -5  472.75   22.50
  -2   4  -5  499.85   18.50
  -2   4  -5  473.55   20.30
   2  -4   5  480.55   18.70
   2  -4   5  505.45   22.20
   2  -4   5  502.85   18.50
   2  -4   5  509.25   19.90
  -3   4  -5   33.30    6.60
  -3   4  -5   36.20    5.40
  -3   4  -5   25.80    6.30
  -3   4  -5   40.50    4.90
  -3   4  -5   30.80    6.40
  -3   4  -5   30.00    5.60
   3  -4   5   39.70    6.00
   3  -4   5   34.00    6.30
   3  -4   5   28.40    5.30
   3  -4   5   29.90    6.30
  -4   4  -5  141.29    9.90
  -4   4  -5  165.98   10.50
  -4   4  -5  147.69   10.00
  -4   4  -5  157.58   12.50
  -4   4  -5  155.08   12.50
  -4   4  -5  172.28   11.60
  -4   4  -5  158.98    8.90
   4  -4   5  152.78   10.00
   4  -4   5  136.99   10.20
   4  -4   5  152.08   10.20
   4  -4   5  155.08   12.30
  -5   4  -5  309.77   19.10
  -5   4  -5  292.17   14.20
  -5   4  -5  296.77   17.60
  -5   4  -5  290.87   16.10
  -5   4  -5  306.27   15.10
  -5   4  -5  318.67   19.30
  -5   4  -5  303.77   18.40
  -5   4  -5  317.27   16.40
   5  -4   5  308.37   19.00
   5  -4   5  303.27   15.50
   5  -4   5  293.67   15.00
  -6   4  -5  240.08   14.80
  -6   4  -5  213.98   16.20
  -6   4  -5  197.48   16.00
  -6   4  -5  215.58   12.30
  -6   4  -5  231.18   15.80
  -6   4  -5  213.88   14.50
  -6   4  -5  210.58   12.30
   6  -4   5  217.88   12.70
   6  -4   5  199.18   12.40
  -7   4  -5  494.65   28.50
  -7   4  -5  490.05   27.80
  -7   4  -5  570.24   25.80
  -7   4  -5  503.15   27.00
  -7   4  -5  522.15   25.70
  -7   4  -5  548.55   23.20
  -8   4  -5  120.49   17.30
  -8   4  -5  115.39   16.30
  -8   4  -5  145.39   11.40
  -9   4  -5  692.43   32.80
  -9   4  -5  677.53   29.30
  -9   4  -5  592.34   33.60
  -9   4  -5  661.53   35.30
 -10   4  -5   20.20    9.40
 -10   4  -5   26.00    7.20
 -10   4  -5    3.60    6.40
 -10   4  -5   18.30    7.50
 -11   4  -5   64.19   15.00
 -11   4  -5   63.09   14.80
 -11   4  -5   77.59   12.50
 -11   4  -5   52.59   11.10
 -12   4  -5    1.30    5.40
 -12   4  -5    1.60    5.50
 -11  -3   5   35.80    9.70
 -11  -3   5   22.00    6.70
 -10  -3   5   -2.30    4.40
 -10  -3   5   -2.70    3.20
  -9  -3   5  429.66   18.80
  -9  -3   5  434.36   25.10
  -8  -3   5   19.10    4.10
  -8  -3   5   15.00    6.10
   7   3  -5  485.35   24.70
  -7  -3   5  532.25   18.60
  -7  -3   5  542.35   25.70
   6   3  -5    7.60    2.90
   6   3  -5   14.60    4.80
  -6  -3   5    5.10    3.00
   5   3  -5  498.85   22.40
   5   3  -5  529.15   23.50
  -5  -3   5  520.55   22.80
   4   3  -5  300.97   15.40
   4   3  -5  266.37   15.00
  -4  -3   5  276.77   14.70
   3   3  -5  342.17   16.70
   3   3  -5  347.37   17.00
   2   3  -5   67.09    8.30
   2   3  -5   79.29    9.60
   2   3  -5   91.39   10.40
   1   3  -5   90.89    7.90
   1   3  -5   86.99    7.20
   1   3  -5  119.19   11.90
   0   3  -5  339.67   16.30
   0   3  -5  337.17   16.40
   0  -3   5  339.07   12.50
   0  -3   5  324.07   14.10
  -1   3  -5   68.59    9.30
  -1   3  -5   36.30    5.90
  -1   3  -5   61.29    7.80
  -1   3  -5   45.40    3.50
  -1   3  -5   54.99    6.30
   1  -3   5   54.69    6.10
   1  -3   5   56.89    7.70
   1  -3   5   54.19    5.90
  -2   3  -5  171.58   12.30
  -2   3  -5  190.68   11.70
  -2   3  -5  189.68   11.40
  -2   3  -5  194.18   11.30
  -2   3  -5  190.18   10.10
   2  -3   5  173.28    9.90
   2  -3   5  192.78   12.50
   2  -3   5  191.58   10.00
   2  -3   5  195.48   10.80
  -3   3  -5  289.87   14.50
  -3   3  -5  316.47   17.60
  -3   3  -5  283.57   14.40
  -3   3  -5  287.57   16.60
  -3   3  -5  289.17   13.60
  -3   3  -5  310.47   15.90
  -3   3  -5  309.37   12.70
   3  -3   5  286.37   14.00
   3  -3   5  319.97   15.30
   3  -3   5  301.07   14.00
  -4   3  -5   25.30    4.80
  -4   3  -5   16.20    3.60
  -4   3  -5   25.40    5.70
  -4   3  -5   20.30    6.10
  -4   3  -5   22.10    5.80
  -4   3  -5   15.70    4.90
  -4   3  -5   20.70    5.60
   4  -3   5   16.50    4.50
   4  -3   5   24.60    5.20
   4  -3   5   29.70    6.70
   4  -3   5   26.70    5.90
   4  -3   5   32.20    5.80
  -5   3  -5   51.59    6.40
  -5   3  -5   50.69    7.70
  -5   3  -5   58.19   10.40
  -5   3  -5   50.29    9.00
  -5   3  -5   56.49    8.40
  -5   3  -5   60.89   11.30
  -5   3  -5   73.79   11.10
  -5   3  -5   46.10    6.60
   5  -3   5   64.39    8.80
  -6   3  -5  135.19    9.70
  -6   3  -5  142.19   13.50
  -6   3  -5  138.49   14.60
  -6   3  -5  140.89   10.90
  -6   3  -5  137.99   11.60
  -6   3  -5  146.19   12.90
  -6   3  -5  157.38   18.40
   6  -3   5  109.29    8.30
  -7   3  -5  139.09   25.00
  -7   3  -5  181.18   12.90
  -7   3  -5  152.08   17.30
  -7   3  -5  182.98   20.30
  -7   3  -5  157.28   13.50
  -7   3  -5  124.29   16.40
  -7   3  -5  176.58   12.10
  -8   3  -5  226.78   14.60
  -8   3  -5  217.08   18.80
  -8   3  -5  219.68   17.90
  -8   3  -5  233.48   17.30
  -9   3  -5    6.10    5.80
  -9   3  -5    5.90    6.30
  -9   3  -5   12.30    9.80
  -9   3  -5    9.40    4.80
 -10   3  -5  105.09   17.20
 -10   3  -5   98.79   13.70
 -10   3  -5   63.49   13.30
 -10   3  -5   69.99   14.70
 -11   3  -5   28.70    9.00
 -11   3  -5   42.20   12.30
 -11   3  -5   20.00   10.10
 -12  -2   5   33.60   10.00
 -12  -2   5   25.20    7.40
 -11  -2   5    0.10    6.10
 -11  -2   5    3.10    4.20
 -10  -2   5  144.29   10.60
 -10  -2   5  111.99   16.90
  -9  -2   5  176.98   10.90
  -9  -2   5  176.88   15.70
  -8  -2   5  824.12   28.10
  -8  -2   5  788.02   35.30
   7   2  -5    7.20    4.70
  -7  -2   5    7.60    4.00
  -7  -2   5    2.20    1.80
   6   2  -5  232.38   13.40
  -6  -2   5  227.98   14.60
   5   2  -5    1.50    1.80
   5   2  -5   -0.20    1.90
  -5  -2   5    4.10    2.60
   4   2  -5  487.85   21.10
   4   2  -5  456.25   19.60
   3   2  -5    3.30    2.50
   3   2  -5    3.40    2.80
   3   2  -5    3.10    1.90
   2   2  -5 1689.93   53.89
   2   2  -5 1604.94   52.69
   2   2  -5 1642.14   52.19
   1   2  -5    9.50    3.60
   1   2  -5   12.20    3.80
   1   2  -5   14.90    4.20
   0   2  -5  131.39    9.30
   0   2  -5  126.09    9.10
   0   2  -5  139.09    9.10
   0  -2   5  138.19    7.20
   0  -2   5  111.89    8.00
  -1   2  -5   30.60    5.60
  -1   2  -5   46.00    7.20
  -1   2  -5   45.50    5.10
  -1   2  -5   41.10    6.20
  -1   2  -5   27.40    5.90
   1  -2   5   35.60    5.80
   1  -2   5   30.80    5.10
   1  -2   5   41.90    5.70
   1  -2   5   31.70    4.90
  -2   2  -5   32.20    4.30
  -2   2  -5   34.30    5.30
  -2   2  -5   36.30    5.70
  -2   2  -5   34.70    6.30
  -2   2  -5   33.80    6.50
  -2   2  -5   30.40    4.90
  -2   2  -5   31.30    6.80
   2  -2   5   16.80    4.20
   2  -2   5   30.00    5.30
   2  -2   5   39.20    7.30
   2  -2   5   30.30    5.40
   2  -2   5   28.70    5.70
  -3   2  -5   10.10    3.40
  -3   2  -5    5.00    3.10
  -3   2  -5    3.10    3.60
  -3   2  -5    3.50    3.70
  -3   2  -5    4.50    2.80
  -3   2  -5    6.20    2.80
  -3   2  -5    9.20    4.00
   3  -2   5    5.80    2.80
   3  -2   5    2.70    2.30
   3  -2   5    6.00    3.20
   3  -2   5    8.80    3.20
  -4   2  -5  106.69    7.40
  -4   2  -5   99.69   11.30
  -4   2  -5  112.19   10.80
  -4   2  -5  103.79    7.40
  -4   2  -5  103.49    8.30
  -4   2  -5   96.09    8.20
  -4   2  -5  104.59    9.30
  -4   2  -5   99.59   12.80
   4  -2   5  102.69    8.80
   4  -2   5   88.59    7.50
   4  -2   5  110.79    8.30
   4  -2   5   98.29    8.00
  -5   2  -5   25.60    5.90
  -5   2  -5   31.60    5.50
  -5   2  -5   30.90    8.10
  -5   2  -5   37.10    7.00
  -5   2  -5   22.80    5.40
  -5   2  -5   43.50    8.50
  -5   2  -5   23.90    5.90
  -5   2  -5   39.30    7.90
   5  -2   5   38.10    5.80
  -6   2  -5   31.00    9.30
  -6   2  -5   33.90    7.30
  -6   2  -5   34.50    7.90
  -6   2  -5   42.20    7.20
  -6   2  -5   37.00    7.10
  -6   2  -5   39.30    8.20
  -6   2  -5   45.10    9.10
   6  -2   5   48.10    6.10
  -7   2  -5  193.38   16.40
  -7   2  -5  194.18   18.00
  -7   2  -5  234.98   14.60
  -7   2  -5  239.08   15.50
  -7   2  -5  250.77   16.50
  -8   2  -5    5.30    3.00
  -8   2  -5    7.10    6.30
  -8   2  -5    2.90    5.10
  -8   2  -5    4.60    4.60
  -8   2  -5    1.00    5.60
  -9   2  -5  102.59   13.40
  -9   2  -5   94.29   17.70
  -9   2  -5   95.29   16.60
  -9   2  -5  101.19   14.80
  -9   2  -5   79.19   14.30
 -10   2  -5   11.00    7.50
 -10   2  -5   40.00   10.40
 -10   2  -5   16.20    9.00
 -10   2  -5   26.40    9.00
 -11   2  -5   20.50   10.90
 -11   2  -5   37.20    9.70
 -11   2  -5   39.00   12.60
 -12  -1   5  142.49   16.10
 -12  -1   5  157.58   22.50
 -11  -1   5   31.10    7.00
 -11  -1   5   38.10   11.10
 -10  -1   5  161.38   11.40
 -10  -1   5  188.48   22.30
  -9  -1   5  161.58   10.40
  -9  -1   5  184.88   20.10
  -8  -1   5  231.38   16.70
  -8  -1   5  235.88   11.90
  -7  -1   5  167.28   13.10
  -7  -1   5  168.98    8.70
   6   1  -5   36.40    7.00
   6   1  -5   30.60    5.70
  -6  -1   5   43.30    4.60
  -6  -1   5   32.40    6.80
   5   1  -5  605.44   25.30
   5   1  -5  610.34   23.00
  -5  -1   5  627.04   26.40
  -5  -1   5  611.04   19.80
   4   1  -5  225.88   11.00
   4   1  -5  234.78   13.50
  -4  -1   5  218.98    8.60
   3   1  -5 3078.19   87.69
   3   1  -5 2992.80   90.79
   3   1  -5 2924.11   90.79
  -3  -1   5 2968.90   84.39
   2   1  -5   91.59    9.80
   2   1  -5   75.19    6.20
  -2  -1   5   81.19    5.30
   1   1  -5  494.35   21.00
   1   1  -5  483.45   19.90
   1   1  -5  506.25   20.80
  -1  -1   5  502.95   18.20
  -1  -1   5  524.45   17.80
  -1  -1   5  491.85   19.50
   0   1  -5    7.80    3.20
   0   1  -5    6.80    2.70
   0   1  -5    8.60    3.60
   0   1  -5    7.20    3.00
   0   1  -5    7.40    2.00
   0  -1   5    6.70    2.80
   0  -1   5    7.20    3.10
   0  -1   5    9.90    3.00
  -1   1  -5    2.80    2.90
  -1   1  -5    6.80    3.70
  -1   1  -5    3.50    2.60
   1  -1   5    4.60    3.20
   1  -1   5    7.40    2.90
   1  -1   5    5.80    2.90
   1  -1   5    4.50    3.20
  -2   1  -5  101.99    6.60
  -2   1  -5   99.79    7.60
  -2   1  -5  141.39   14.80
  -2   1  -5  105.99    9.40
  -2   1  -5   89.49    7.60
  -2   1  -5  101.99    8.50
  -2   1  -5   86.39    7.00
   2  -1   5  100.79    7.90
   2  -1   5   92.99    7.50
   2  -1   5   93.79    7.80
   2  -1   5   88.39    7.40
  -3   1  -5  128.89    8.20
  -3   1  -5  121.29    9.20
  -3   1  -5  125.79   10.10
  -3   1  -5  122.19   14.30
  -3   1  -5  132.69    9.90
  -3   1  -5  123.59    8.20
  -3   1  -5  130.49   11.10
   3  -1   5  108.79    9.20
   3  -1   5  122.39    8.50
   3  -1   5  118.99    9.20
   3  -1   5  127.89    8.40
  -4   1  -5    0.90    2.20
  -4   1  -5   -0.20    1.70
  -4   1  -5    0.50    3.60
  -4   1  -5    1.40    3.80
  -4   1  -5    1.50    2.00
  -4   1  -5    1.90    2.80
  -4   1  -5   -1.20    1.90
  -4   1  -5    2.90    3.00
   4  -1   5    3.90    2.70
  -5   1  -5   44.70    8.50
  -5   1  -5   49.70    8.70
  -5   1  -5   40.50    7.10
  -5   1  -5   43.40   10.10
  -5   1  -5   54.59    9.40
  -5   1  -5   40.70    8.40
  -5   1  -5   46.10    7.00
   5  -1   5   59.49    6.70
  -6   1  -5   10.00    6.40
  -6   1  -5   13.80    7.20
  -6   1  -5   17.90    4.50
  -6   1  -5   12.70    4.60
  -6   1  -5   27.60    7.20
  -6   1  -5   21.20    6.90
  -7   1  -5   85.09   11.00
  -7   1  -5   88.89   13.40
  -7   1  -5   72.09   14.60
  -7   1  -5  111.49   15.20
  -8   1  -5   59.59   12.80
  -8   1  -5   72.79   13.50
  -8   1  -5   81.69   12.20
  -8   1  -5   89.79   15.30
  -8   1  -5   89.29   11.80
  -9   1  -5   10.30    7.20
  -9   1  -5    1.80    4.40
  -9   1  -5    5.30    7.80
  -9   1  -5   10.50    4.00
  -9   1  -5    7.40    9.60
 -10   1  -5   80.19   13.10
 -10   1  -5   73.69   15.30
 -10   1  -5  118.19   21.20
 -10   1  -5  128.69   20.20
 -11   1  -5   18.60    8.80
 -11   1  -5   37.10   10.30
 -11   1  -5   28.60   11.80
 -12   0   5   19.20   10.20
 -12   0   5    7.70    5.30
 -11   0   5   30.90    9.70
 -11   0   5   33.00    7.30
 -10   0   5   13.10    4.30
 -10   0   5   14.50    6.20
  -9   0   5  122.39    9.30
  -9   0   5  128.39   16.70
  -8   0   5   61.49    7.30
  -8   0   5   44.70    9.30
  -7   0   5  430.56   17.10
  -7   0   5  422.76   22.70
  -6   0   5   53.79    8.90
  -6   0   5   52.79    5.80
  -5   0   5  304.07   17.00
  -5   0   5  324.67   13.10
   4   0  -5 4114.79  115.59
  -4   0   5 3606.64  109.49
   3   0  -5 1666.53   53.49
   3   0  -5 1579.04   52.89
  -3   0   5 1584.34   48.50
   2   0  -5 6901.61  197.48
   2   0  -5 6932.61  194.08
   2   0  -5 6832.12  196.98
  -2   0   5 7203.18  192.98
  -2   0   5 6648.13  192.98
   1   0  -5   12.60    3.30
   1   0  -5   13.50    4.10
   1   0  -5   14.50    4.20
   1   0  -5   13.60    3.80
  -1   0   5   12.20    3.50
  -1   0   5   10.10    2.90
  -1   0   5   10.20    3.30
   0   0  -5 1048.00   35.90
   0   0  -5 1048.70   33.00
   0   0  -5  997.40   35.70
   0   0  -5 1026.70   35.20
   0   0   5  983.90   32.90
   0   0   5  991.60   33.80
   0   0   5  883.11   32.00
  -1   0  -5   76.89    7.00
  -1   0  -5   96.29    9.00
  -1   0  -5   84.59    7.00
  -1   0  -5   91.79    8.10
  -1   0  -5   89.89    7.10
  -1   0  -5  125.89   13.30
  -1   0  -5   91.59    6.60
   1   0   5   97.29    7.40
   1   0   5   97.79    7.80
   1   0   5   84.39    7.10
   1   0   5   85.39    6.90
  -2   0  -5  383.06   18.40
  -2   0  -5  377.26   15.50
  -2   0  -5  406.16   18.00
  -2   0  -5  325.87   19.30
  -2   0  -5  373.36   17.20
   2   0   5  392.96   17.30
   2   0   5  377.56   17.70
   2   0   5  374.46   16.00
   2   0   5  378.66   16.70
  -3   0  -5   12.70    4.30
  -3   0  -5   14.50    3.80
  -3   0  -5    7.50    3.10
  -3   0  -5   12.60    4.00
  -3   0  -5    7.20    4.50
  -3   0  -5    7.70    4.20
   3   0   5   15.10    4.00
   3   0   5    9.00    3.40
  -4   0  -5   89.69   11.80
  -4   0  -5  119.79   13.70
  -4   0  -5   94.49   13.40
  -4   0  -5   82.59   10.20
  -4   0  -5   79.99    9.20
   4   0   5   91.09    6.90
   4   0   5  106.19    7.60
  -5   0  -5    9.60    4.00
  -5   0  -5   12.90    4.70
  -5   0  -5   22.70    6.80
  -5   0  -5   24.00    5.70
  -5   0  -5   18.10    4.90
  -5   0  -5   27.30    7.50
   5   0   5   25.80    4.30
  -6   0  -5  247.38   16.60
  -6   0  -5  202.98   13.70
  -6   0  -5  236.08   16.80
  -7   0  -5    6.30    5.90
  -7   0  -5   -2.90    3.90
  -7   0  -5   -1.20    3.70
  -7   0  -5    2.10    3.50
  -8   0  -5  164.88   19.90
  -8   0  -5  155.48   18.10
  -8   0  -5  156.88   13.00
  -8   0  -5  167.38   21.00
  -9   0  -5   53.39   14.20
  -9   0  -5   52.99   10.30
  -9   0  -5   54.39   12.20
  -9   0  -5   71.19   13.00
 -10   0  -5   64.29   13.60
 -10   0  -5   65.59   12.60
 -10   0  -5   55.99   12.90
 -10   0  -5   67.89   16.60
 -12   1   5    2.70    4.20
 -12   1   5    9.50    6.10
 -11   1   5   69.29   14.40
 -11   1   5   63.89    9.50
 -10   1   5   38.30    6.90
 -10   1   5   30.60    9.10
  -9   1   5   34.70    8.70
  -9   1   5   31.30    6.10
  -8   1   5  113.99    8.80
  -8   1   5  150.68   16.90
  -7   1   5    6.40    3.10
  -7   1   5    2.90    3.30
  -6   1   5  212.78   10.70
  -6   1   5  173.08   12.90
  -5   1   5  797.32   32.50
  -5   1   5  843.42   30.10
  -5   1   5  771.62   27.80
  -4   1   5  519.75   20.30
  -4   1   5  570.24   22.30
   3  -1  -5 3375.26  104.19
  -3   1   5 3567.54  101.39
   2  -1  -5 4210.78  116.59
   2  -1  -5 4126.79  116.89
   2  -1  -5 3959.10  119.39
  -2   1   5 3802.22  115.19
  -2   1   5 4163.58  117.19
  -2   1   5 4001.50  116.79
   1  -1  -5  607.84   24.40
   1  -1  -5  611.24   24.00
   1  -1  -5  624.64   22.10
  -1   1   5  604.24   23.10
  -1   1   5  590.64   22.50
  -1   1   5  590.44   23.20
  -1   1   5  605.44   21.60
   0  -1  -5   39.40    6.80
   0  -1  -5   30.40    4.90
   0  -1  -5   27.40    4.60
   0  -1  -5   32.40    5.50
   0   1   5   34.30    6.10
   0   1   5   25.30    4.70
   0   1   5   30.10    5.10
  -1  -1  -5    4.10    2.40
  -1  -1  -5    3.20    4.00
  -1  -1  -5    3.40    3.00
   1   1   5    5.20    2.70
   1   1   5    5.90    2.50
   1   1   5    6.70    2.80
   1   1   5    5.10    3.40
  -2  -1  -5    0.30    3.70
  -2  -1  -5   -1.40    1.80
  -2  -1  -5    0.60    2.40
  -2  -1  -5    2.00    2.50
  -2  -1  -5    0.80    1.90
   2   1   5   -1.30    2.50
   2   1   5   -1.10    1.70
   2   1   5    4.10    2.60
  -3  -1  -5  176.18   10.80
  -3  -1  -5  180.58   11.80
  -3  -1  -5  184.38   12.50
  -3  -1  -5  184.18   12.70
   3   1   5  184.08   10.00
  -4  -1  -5   81.89    9.70
  -4  -1  -5   93.79   11.90
  -4  -1  -5   67.99   10.00
  -4  -1  -5   68.59   10.10
  -4  -1  -5   96.89   12.70
   4   1   5   65.59    5.60
  -5  -1  -5  419.66   22.10
  -5  -1  -5  405.36   21.40
  -5  -1  -5  395.36   19.40
  -6  -1  -5  140.49   16.30
  -6  -1  -5  143.29   16.50
  -6  -1  -5  178.48   14.50
  -6  -1  -5  150.98   12.10
  -7  -1  -5  205.88   16.10
  -7  -1  -5  210.58   18.40
  -7  -1  -5  202.38   16.70
  -7  -1  -5  213.88   14.80
  -8  -1  -5   16.30    5.90
  -8  -1  -5    6.90    5.10
  -8  -1  -5    4.80    4.60
  -8  -1  -5    9.80    8.80
  -9  -1  -5   45.60   15.50
  -9  -1  -5   27.40    9.40
  -9  -1  -5   37.40    9.10
  -9  -1  -5   33.80    8.70
 -10  -1  -5   15.40    7.60
 -10  -1  -5   21.50    9.90
 -10  -1  -5   19.90    8.70
 -13   2   5   50.39   13.50
 -13   2   5   72.69   12.90
 -12   2   5   72.59   11.50
 -12   2   5   65.89   14.70
 -11   2   5   98.09   15.70
 -11   2   5   99.09   12.60
 -10   2   5   17.70    6.90
 -10   2   5   10.20    4.50
  -9   2   5  468.65   21.60
  -9   2   5  485.05   26.90
  -8   2   5  449.16   24.40
  -8   2   5  432.86   19.90
  -7   2   5  112.39    8.60
  -7   2   5  127.79   15.20
  -6   2   5    9.50    3.20
  -6   2   5   11.80    3.40
  -6   2   5   11.70    4.30
  -5   2   5  180.98   10.70
  -5   2   5  195.28   13.40
  -5   2   5  184.38   12.20
  -4   2   5  366.06   14.50
  -4   2   5  358.26   16.40
   3  -2  -5  246.78   12.80
   3  -2  -5  263.27   14.50
  -3   2   5  238.88   12.30
  -3   2   5  241.88   13.20
  -3   2   5  258.07   13.10
  -3   2   5  250.87   11.30
   2  -2  -5  527.35   21.30
  -2   2   5  564.24   22.70
  -2   2   5  540.25   20.50
  -2   2   5  548.05   22.20
  -2   2   5  582.04   23.10
   1  -2  -5    2.80    2.20
   1  -2  -5    1.90    1.20
   1  -2  -5    4.00    2.80
   1  -2  -5    3.10    1.80
  -1   2   5    1.10    2.20
  -1   2   5    3.00    3.30
  -1   2   5    2.80    1.40
  -1   2   5    0.60    2.20
   0  -2  -5   15.30    4.40
   0  -2  -5   32.50    6.10
   0  -2  -5   20.30    4.90
   0  -2  -5   29.60    5.80
   0   2   5   17.80    4.20
   0   2   5   12.00    3.60
   0   2   5   21.70    4.60
  -1  -2  -5   59.79    8.80
  -1  -2  -5   46.50    7.30
  -1  -2  -5   62.79    8.90
  -1  -2  -5   58.69    7.40
  -1  -2  -5   49.80    7.50
   1   2   5   58.09    7.80
   1   2   5   65.09    7.80
   1   2   5   46.50    7.10
   1   2   5   59.29    7.80
  -2  -2  -5  109.99   12.40
  -2  -2  -5  102.69   11.70
  -2  -2  -5   97.69   10.50
  -2  -2  -5   74.99    9.40
  -2  -2  -5  109.79   12.10
   2   2   5  105.39    7.50
  -3  -2  -5   21.80    5.50
  -3  -2  -5   20.10    5.60
  -3  -2  -5   27.60    6.90
  -3  -2  -5   21.30    5.20
  -3  -2  -5   18.60    5.10
  -4  -2  -5  478.45   22.50
  -4  -2  -5  422.56   20.20
  -4  -2  -5  432.46   22.20
  -4  -2  -5  438.46   22.00
  -5  -2  -5    7.40    5.20
  -5  -2  -5   10.80    4.40
  -5  -2  -5    0.40    3.50
  -5  -2  -5    7.50    3.80
  -6  -2  -5   47.20   10.00
  -6  -2  -5   60.59   11.80
  -6  -2  -5   74.09   10.80
  -6  -2  -5   46.40    9.60
  -7  -2  -5   -1.70    7.60
  -7  -2  -5    1.70    4.80
  -7  -2  -5   10.50    5.50
  -7  -2  -5    7.40    5.20
  -8  -2  -5   20.80    8.10
  -8  -2  -5   18.20    6.80
  -8  -2  -5   21.80    7.30
  -8  -2  -5   19.20   11.30
  -9  -2  -5    9.70    6.70
  -9  -2  -5    8.20    7.90
 -13   3   5   19.00    9.00
 -13   3   5   10.20    6.50
 -12   3   5  150.68   22.00
 -12   3   5  151.08   18.60
 -11   3   5    6.50    6.50
 -11   3   5    7.60    4.70
 -10   3   5  210.28   17.80
 -10   3   5  212.98   14.60
  -9   3   5    5.50    3.40
  -9   3   5    2.80    3.80
  -9   3   5    3.50    3.10
  -8   3   5  315.07   19.70
  -8   3   5  298.97   16.40
  -7   3   5   67.19    9.40
  -7   3   5   50.59    9.20
  -6   3   5    3.80    2.40
  -6   3   5    2.30    2.30
  -6   3   5   -0.60    2.10
  -6   3   5    7.30    4.20
  -5   3   5   10.50    3.50
  -5   3   5   16.50    4.10
  -5   3   5   11.90    4.30
  -5   3   5   13.70    4.60
  -5   3   5   13.10    4.10
  -4   3   5   21.40    5.90
  -4   3   5   23.50    5.30
  -4   3   5   26.00    5.30
  -4   3   5   17.50    4.90
  -4   3   5   21.00    4.40
   3  -3  -5  897.01   37.30
   3  -3  -5  914.61   35.00
  -3   3   5  944.51   34.90
  -3   3   5  935.11   33.90
  -3   3   5  915.31   34.00
  -3   3   5  960.10   35.10
  -3   3   5  979.60   32.50
   2  -3  -5  121.59    9.40
   2  -3  -5  135.09    7.50
  -2   3   5  113.79    8.10
  -2   3   5  114.39    9.30
  -2   3   5  103.99    9.50
  -2   3   5  117.39    9.50
   1  -3  -5   48.90    6.60
   1  -3  -5   23.60    4.90
   1  -3  -5   39.90    6.50
   1  -3  -5   28.40    5.70
  -1   3   5   32.00    6.10
  -1   3   5   36.20    5.90
  -1   3   5   38.20    7.30
  -1   3   5   23.50    5.30
   0  -3  -5   91.59    8.40
   0  -3  -5   84.79    9.60
   0  -3  -5  100.09    8.90
   0  -3  -5   91.89    7.90
   0  -3  -5  100.29   11.10
   0   3   5  102.29    8.60
   0   3   5  114.09    8.70
   0   3   5   92.69    7.30
   0   3   5   91.59   10.60
  -1  -3  -5  109.59   12.50
  -1  -3  -5  104.19    9.80
  -1  -3  -5  119.79    9.60
  -1  -3  -5  112.19    9.50
  -1  -3  -5  110.79    8.80
   1   3   5  106.99    8.70
   1   3   5  125.39    8.30
   1   3   5  118.89    9.50
  -2  -3  -5  109.39    9.40
  -2  -3  -5  109.19   12.30
  -2  -3  -5  116.29   10.50
  -2  -3  -5  102.39   11.50
   2   3   5  131.99    7.90
   2   3   5  110.19    7.50
   2   3   5  115.39    9.10
  -3  -3  -5  274.17   16.10
  -3  -3  -5  247.38   14.40
  -3  -3  -5  222.68   15.90
  -3  -3  -5  233.58   15.40
  -3  -3  -5  260.17   15.90
  -4  -3  -5   44.20    9.30
  -4  -3  -5   39.70    8.10
  -4  -3  -5   36.70    7.70
  -5  -3  -5   52.19    9.20
  -5  -3  -5   67.69   10.60
  -5  -3  -5   63.59   11.50
  -5  -3  -5   56.49    9.90
  -6  -3  -5   15.70    9.20
  -6  -3  -5    0.20    4.00
  -6  -3  -5    2.60    5.00
  -7  -3  -5   17.20    7.00
  -7  -3  -5   12.80    9.80
  -7  -3  -5   13.70    5.80
  -8  -3  -5    3.70    5.70
  -8  -3  -5   -4.70    4.20
 -13   4   5   49.50   12.00
 -13   4   5   80.19   13.70
 -12   4   5   10.60    6.50
 -12   4   5   11.60    6.90
 -12   4   5    3.20    6.20
 -11   4   5  131.49   19.70
 -11   4   5  133.99   16.40
 -11   4   5  139.39   13.00
 -10   4   5    4.20    4.00
 -10   4   5    0.90    4.80
 -10   4   5   19.10    6.40
  -9   4   5  159.18   14.00
  -9   4   5  170.28   12.90
  -9   4   5  153.48   12.70
  -9   4   5  192.58   21.10
  -8   4   5  131.79   15.90
  -8   4   5  118.09   13.40
  -8   4   5  125.19    8.80
  -8   4   5  111.69   14.70
  -8   4   5  128.69   11.40
  -7   4   5  217.68   12.00
  -7   4   5  223.88   16.10
  -7   4   5  232.18   14.40
  -7   4   5  208.68   14.30
  -6   4   5  121.79   14.30
  -6   4   5  134.69   10.50
  -6   4   5  122.29   10.70
  -6   4   5  120.79    8.80
  -5   4   5  159.38   10.10
  -5   4   5  155.98   11.70
  -5   4   5  167.98   12.70
  -5   4   5  166.78   11.60
  -4   4   5  423.36   20.90
  -4   4   5  453.05   19.10
  -4   4   5  442.36   20.70
  -4   4   5  427.26   21.10
  -4   4   5  390.26   20.00
   3  -4  -5  970.40   35.90
   3  -4  -5  971.10   31.00
  -3   4   5  918.51   35.40
  -3   4   5  954.50   33.80
  -3   4   5  905.01   36.00
  -3   4   5  955.20   37.00
   2  -4  -5  716.13   27.40
   2  -4  -5  776.62   29.90
   2  -4  -5  758.12   27.10
  -2   4   5  789.52   30.70
  -2   4   5  792.12   28.60
  -2   4   5  785.12   30.20
  -2   4   5  674.13   31.40
   1  -4  -5  891.31   35.10
   1  -4  -5  916.71   33.70
   1  -4  -5  928.61   32.50
   1  -4  -5  883.51   33.30
  -1   4   5  910.51   33.80
  -1   4   5  910.31   32.30
  -1   4   5  878.91   34.30
  -1   4   5  893.11   36.30
  -1   4   5  900.51   35.30
   0  -4  -5  109.39    9.00
   0  -4  -5  102.99   12.30
   0  -4  -5   80.49   10.50
   0  -4  -5   89.39   10.50
   0   4   5  118.79    8.40
   0   4   5   87.29   11.00
   0   4   5  107.69    8.20
   0   4   5   94.59    8.60
  -1  -4  -5  265.07   16.00
  -1  -4  -5  262.27   16.10
  -1  -4  -5  235.68   15.30
  -1  -4  -5  253.77   14.50
  -1  -4  -5  236.38   14.60
   1   4   5  244.48   15.00
   1   4   5  261.37   13.60
   1   4   5  248.58   12.70
  -2  -4  -5  154.78   12.00
  -2  -4  -5  140.69   12.10
  -2  -4  -5  169.08   11.70
  -2  -4  -5  139.09   11.60
   2   4   5  138.49   10.60
  -3  -4  -5   46.20    7.90
  -3  -4  -5   44.80    9.40
  -3  -4  -5   29.50    6.50
  -4  -4  -5    3.20    4.30
  -4  -4  -5   -5.80    2.60
  -4  -4  -5    5.70    5.60
  -5  -4  -5   -6.50    7.10
  -5  -4  -5   10.70    5.00
  -5  -4  -5    3.90    5.30
  -6  -4  -5    3.30    4.70
  -6  -4  -5   10.60    8.90
  -6  -4  -5   -3.00    4.40
  -7  -4  -5    7.40    6.80
  -7  -4  -5  -10.30    5.30
  -8  -4  -5    3.20    6.30
  -8  -4  -5   -0.40    6.70
 -12   5   5   42.90   11.70
 -12   5   5   37.70   10.10
 -12   5   5   52.09   10.80
 -11   5   5   21.00    8.00
 -11   5   5   10.80    7.60
 -11   5   5   13.00    6.50
 -10   5   5   95.89   15.60
 -10   5   5  123.19   16.50
 -10   5   5  110.79   14.90
 -10   5   5   84.89   13.10
 -10   5   5  116.69    9.80
  -9   5   5    0.60    3.20
  -9   5   5   -5.80    3.20
  -9   5   5   -2.70    5.00
  -9   5   5    1.80    3.00
  -9   5   5    4.60    3.30
  -8   5   5   71.29   12.50
  -8   5   5  105.99   12.60
  -8   5   5   55.49   10.60
  -8   5   5   89.49   11.60
  -7   5   5  135.09   10.30
  -7   5   5  136.69   10.40
  -7   5   5  146.29   12.80
  -7   5   5  151.78   17.30
  -7   5   5  149.19   12.00
  -7   5   5  147.69   12.70
  -6   5   5  254.17   18.30
  -6   5   5  282.47   17.30
  -6   5   5  310.67   18.30
  -6   5   5  286.67   16.90
  -6   5   5  277.47   14.90
  -6   5   5  257.97   14.50
  -5   5   5   13.30    4.30
  -5   5   5    4.30    4.70
  -5   5   5   12.90    5.90
  -5   5   5   11.00    4.10
  -5   5   5   16.60    5.00
  -5   5   5   17.00    4.40
  -4   5   5  997.20   36.00
  -4   5   5  968.10   38.80
  -4   5   5  996.30   38.50
  -4   5   5  933.21   37.80
  -4   5   5 1005.20   35.80
  -4   5   5 1019.40   41.50
   3  -5  -5    3.70    2.80
   3  -5  -5   10.40    3.90
  -3   5   5    7.30    4.30
  -3   5   5    9.50    4.10
  -3   5   5    8.60    3.60
  -3   5   5   -0.20    1.60
  -3   5   5    2.90    2.60
  -3   5   5    3.50    4.70
   2  -5  -5 1964.00   63.09
   2  -5  -5 1968.70   61.79
   2  -5  -5 1964.50   63.49
  -2   5   5 1991.90   62.89
  -2   5   5 1859.41   63.99
  -2   5   5 1963.90   66.59
  -2   5   5 1962.10   62.49
  -2   5   5 1981.90   68.49
   1  -5  -5   66.99    9.90
   1  -5  -5   58.09    9.00
   1  -5  -5   59.29    7.80
  -1   5   5   55.79    8.50
  -1   5   5   57.29   10.00
  -1   5   5   51.39    7.30
   0  -5  -5  193.38   14.20
   0   5   5  202.78   11.50
   0   5   5  209.08   14.70
   0   5   5  206.98   12.10
  -1  -5  -5   50.99    8.80
  -1  -5  -5   54.89   10.40
  -1  -5  -5   42.20    9.10
   1   5   5   73.19   10.20
   1   5   5   64.19    5.30
  -2  -5  -5  115.69   14.30
  -2  -5  -5  136.09   16.80
  -3  -5  -5  320.67   20.30
  -3  -5  -5  286.37   17.90
  -4  -5  -5   74.19   12.30
  -4  -5  -5   89.49   12.10
  -4  -5  -5   92.19   15.70
  -5  -5  -5   14.00    6.70
  -5  -5  -5   31.30   11.00
  -5  -5  -5   10.80    5.70
  -6  -5  -5   -2.80    4.80
  -6  -5  -5   -0.30    5.80
  -7  -5  -5   17.90    9.30
 -12   6   5   20.60    8.80
 -12   6   5   49.80   11.70
 -12   6   5   46.40   10.20
 -11   6   5   -2.80    3.90
 -11   6   5   11.20    5.30
 -11   6   5    4.10    4.10
 -11   6   5    9.50    8.60
 -10   6   5    5.60    4.30
 -10   6   5    3.10    3.50
 -10   6   5    7.00    4.70
 -10   6   5   -0.90    7.00
  -9   6   5  146.59   18.40
  -9   6   5  179.18   19.80
  -9   6   5  164.08   19.00
  -9   6   5  187.38   21.70
  -9   6   5  166.98   12.90
  -8   6   5   71.99   10.50
  -8   6   5   62.79   12.40
  -8   6   5   45.80    8.90
  -8   6   5   33.70    9.00
  -8   6   5   70.59   12.30
  -7   6   5   21.60    7.10
  -7   6   5   18.40    8.00
  -7   6   5   14.90    6.30
  -7   6   5   27.20    6.50
  -7   6   5   17.10    5.20
  -6   6   5    3.40    3.60
  -6   6   5    0.90    2.50
  -6   6   5   12.90    5.70
  -6   6   5    1.00    2.50
  -6   6   5    5.20    4.70
  -5   6   5   70.79    9.90
  -5   6   5   91.29   13.20
  -5   6   5   70.09   12.00
  -5   6   5   94.89   11.80
  -5   6   5   91.59   13.20
   4  -6  -5   64.79    7.90
  -4   6   5   54.69    8.50
  -4   6   5   56.69    8.70
  -4   6   5   52.49   10.00
  -4   6   5   45.40    9.60
  -4   6   5   54.59    9.40
   3  -6  -5    1.20    3.40
   3  -6  -5    3.60    3.40
  -3   6   5    8.00    4.50
  -3   6   5    3.50    4.30
  -3   6   5    1.10    2.80
   2  -6  -5   28.30    6.30
   2  -6  -5   38.30    7.40
  -2   6   5   43.00    7.20
  -2   6   5   31.60    7.60
  -2   6   5   43.30    7.80
   1  -6  -5   39.90    7.90
   1  -6  -5   51.19    9.70
  -1   6   5   58.39    8.60
  -1   6   5   47.00    9.10
  -1   6   5   51.79    7.50
   0  -6  -5    5.30    5.20
   0  -6  -5    6.60    5.50
   0   6   5    4.10    3.80
   0   6   5   12.20    3.10
  -1  -6  -5  124.29   16.40
  -1  -6  -5   99.19   13.00
   1   6   5  115.09   13.90
  -2  -6  -5   86.39   12.70
  -2  -6  -5   94.39   15.30
  -3  -6  -5  285.17   20.80
  -3  -6  -5  232.38   17.40
  -4  -6  -5   60.09   10.90
  -4  -6  -5   75.29   14.50
  -5  -6  -5   39.90   10.80
  -6  -6  -5   12.00    7.60
 -12   7   5    6.50    5.50
 -12   7   5   13.10    5.90
 -12   7   5   12.00    7.40
 -11   7   5   56.89   11.60
 -11   7   5   70.99   13.50
 -11   7   5   54.49   12.70
 -11   7   5   45.10   10.00
 -10   7   5   33.90    9.30
 -10   7   5   60.59   11.50
 -10   7   5   59.59   12.00
 -10   7   5   46.70   13.60
 -10   7   5   61.99   11.60
  -9   7   5   93.69   15.80
  -9   7   5  112.09   14.80
  -9   7   5  126.19   19.40
  -9   7   5   97.69   14.70
  -9   7   5   82.59   13.30
  -8   7   5  136.69   16.10
  -8   7   5  119.59   16.80
  -8   7   5  182.88   22.10
  -8   7   5  167.68   19.50
  -8   7   5  143.19   16.20
  -7   7   5   10.30    4.70
  -7   7   5    4.00    4.70
  -7   7   5    8.70    6.90
  -7   7   5    6.80    3.20
  -7   7   5    0.10    2.60
  -6   7   5    1.00    6.30
  -6   7   5    4.80    4.00
  -6   7   5   10.40    5.50
  -5   7   5   87.49   14.30
  -5   7   5   94.29   14.10
  -5   7   5   80.99   11.20
  -4   7   5   20.20    5.40
  -4   7   5   36.40    7.80
  -4   7   5   15.10    6.60
   3  -7  -5   35.20    7.80
   3  -7  -5   59.19    8.80
  -3   7   5   38.00    9.30
  -3   7   5   42.20    8.40
  -3   7   5   50.59    8.20
   2  -7  -5    3.80    4.40
   2  -7  -5    8.10    4.80
  -2   7   5   10.00    3.70
  -2   7   5    0.00    3.00
   1  -7  -5   16.10    6.50
   1  -7  -5   17.50    5.90
  -1   7   5   13.60    5.30
  -1   7   5    5.30    2.40
   0  -7  -5   54.69   10.00
   0  -7  -5  102.89   14.80
   0   7   5   70.59   11.50
  -1  -7  -5    5.00    7.10
  -1  -7  -5    0.60    4.80
  -2  -7  -5   99.69   16.20
  -2  -7  -5   91.69   13.40
  -3  -7  -5   24.20    9.40
  -3  -7  -5   25.00    7.80
  -4  -7  -5  137.59   18.50
  -5  -7  -5    1.70    8.30
 -11   8   5   17.30    8.20
 -11   8   5    7.30    5.90
 -11   8   5    9.20    6.00
 -10   8   5  125.09   18.00
 -10   8   5  165.48   19.70
 -10   8   5  122.69   17.70
  -9   8   5  106.49   17.20
  -9   8   5  167.58   17.80
  -9   8   5  165.18   21.00
  -8   8   5   31.00   10.80
  -8   8   5   10.60    6.20
  -8   8   5   14.50    5.50
  -7   8   5   77.99   14.30
  -7   8   5   77.79   11.00
  -7   8   5   62.79   12.60
  -6   8   5   27.00    8.50
  -6   8   5   45.70   10.20
  -6   8   5   39.00    8.20
  -5   8   5   12.10    5.20
  -5   8   5   -5.40    4.70
  -5   8   5    4.50    4.30
   4  -8  -5   -0.30    3.90
  -4   8   5    6.90    4.70
  -4   8   5    4.70    4.30
  -4   8   5    1.20    4.20
   3  -8  -5   95.09   12.00
  -3   8   5   83.69   10.40
  -3   8   5   81.09   14.40
   2  -8  -5   14.80    7.10
   2  -8  -5   16.90    6.50
  -2   8   5   14.40    6.50
   1  -8  -5   34.00    8.40
   1  -8  -5   49.00   11.20
  -1   8   5   31.50    9.00
   0  -8  -5   40.00   11.50
   0   8   5   47.20   10.20
  -1  -8  -5   28.50    8.30
  -1  -8  -5   36.90   11.00
  -2  -8  -5   28.00    9.40
  -2  -8  -5   32.50   12.00
  -3  -8  -5   62.19   12.70
 -10   9   5   80.09   14.90
 -10   9   5  129.79   17.20
  -9   9   5   55.99   10.30
  -9   9   5   64.19   14.20
  -8   9   5  179.08   16.90
  -8   9   5  153.88   18.50
  -8   9   5  128.29   19.30
  -7   9   5    3.40    4.70
  -7   9   5   29.00    9.50
  -7   9   5   14.90    6.30
  -6   9   5   15.80    7.30
  -6   9   5   30.60    7.60
  -6   9   5   26.50    8.10
  -5   9   5    6.60    5.10
  -5   9   5    2.30    3.80
  -4   9   5   71.09   13.80
   3  -9  -5   39.70    8.40
  -3   9   5   27.00    9.40
   2  -9  -5  116.49   14.80
   2  -9  -5  111.79   16.00
  -2   9   5  129.19   18.30
   1  -9  -5   25.70    8.40
   1  -9  -5   53.79   12.50
  -1   9   5   41.80   10.80
   0  -9  -5   19.20    8.70
   0  -9  -5   35.50    9.20
  -1  -9  -5    2.80    7.20
  -2  -9  -5   57.29   14.40
  -9  10   5   35.70    9.20
  -9  10   5   29.30   10.20
  -8  10   5   56.69   10.10
  -8  10   5   15.50    7.20
  -8  10   5   27.80    8.40
  -7  10   5   -2.00    4.70
  -7  10   5    5.70    5.40
  -6  10   5   18.10    7.20
  -6  10   5   18.50    5.30
  -5  10   5    2.40    4.60
  -5  10   5   11.50    6.20
   4 -10  -5   14.50    5.90
  -4  10   5   17.00    8.30
   3 -10  -5   73.89   11.80
  -3  10   5   59.49   13.30
   2 -10  -5   33.40    8.20
  -2  10   5   23.50    8.70
   1 -10  -5   79.69   17.20
   1 -10  -5   69.69   13.20
   0 -10  -5   54.49   13.20
  -6  11   5   10.50    8.40
  -5  11   5   12.50    7.70
  -4  11   5    8.70    9.40
  -1  14  -6   -8.70    6.00
  -1  14  -6   12.70    6.10
  -2  14  -6   54.39   12.60
  -2  14  -6   30.00   11.20
   2 -14   6   42.10    9.60
  -3  14  -6    9.50    6.80
  -3  14  -6    0.30    7.00
   3 -14   6    5.80    7.20
  -4  14  -6   78.99   17.60
  -4  14  -6   76.29   17.70
   4 -14   6   73.39   14.60
  -5  14  -6    2.00    5.40
  -5  14  -6    9.10    6.90
   5 -14   6    3.80    7.10
  -6  14  -6   15.20    9.20
   6 -14   6   37.00   10.90
   1  13  -6   13.90    7.70
   1  13  -6    4.10    4.60
   0  13  -6   18.70    9.40
   0  13  -6   58.09   13.10
  -1  13  -6   69.99   15.30
  -1  13  -6   64.79   14.40
   1 -13   6   84.69   13.70
  -2  13  -6   44.00   12.60
  -2  13  -6   16.30    8.40
   2 -13   6   29.30    8.90
   2 -13   6   19.90    8.40
  -3  13  -6  131.59   21.60
  -3  13  -6  149.99   21.20
   3 -13   6   89.29   14.00
   3 -13   6   97.79   16.20
  -4  13  -6   37.10   11.30
  -4  13  -6   30.40   10.50
   4 -13   6   29.80    9.50
   4 -13   6   39.90   11.30
  -5  13  -6  148.19   22.30
  -5  13  -6  191.08   25.10
   5 -13   6  193.78   21.70
   5 -13   6  134.39   18.20
  -6  13  -6   -1.30    4.90
  -6  13  -6    1.90    4.50
   6 -13   6   10.40    6.60
   6 -13   6    6.70    5.80
  -7  13  -6   98.69   17.70
   7 -13   6   82.89   13.30
  -8  13  -6    6.60    5.60
   8 -13   6   -7.00    6.30
   3  12  -6   45.30   12.60
   2  12  -6   34.40   10.10
   2  12  -6   21.20    8.00
   1  12  -6  127.99   19.10
   1  12  -6  101.79   17.80
   0  12  -6   89.09   15.40
   0  12  -6   78.49   15.50
  -1  12  -6  157.48   21.70
  -1  12  -6  156.28   22.70
   1 -12   6  147.19   12.60
  -2  12  -6  264.07   22.30
  -2  12  -6  250.67   21.60
   2 -12   6  275.37   18.10
  -3  12  -6   59.29   13.00
  -3  12  -6   51.09   13.40
   3 -12   6   64.19   11.50
   3 -12   6   56.39   10.60
  -4  12  -6  165.28   22.40
  -4  12  -6  177.78   23.50
   4 -12   6  173.98   14.90
   4 -12   6  179.98   20.30
  -5  12  -6    9.10    6.40
  -5  12  -6    5.80    5.00
   5 -12   6    4.80    6.00
   5 -12   6    5.70    7.90
  -6  12  -6  209.48   24.00
  -6  12  -6  203.68   17.90
   6 -12   6  191.08   15.90
   6 -12   6  209.08   17.60
  -7  12  -6    5.50    5.40
  -7  12  -6    3.00    6.10
   7 -12   6    6.30    5.90
   7 -12   6   12.70    5.20
  -8  12  -6   64.89   14.00
   8 -12   6   59.79   11.90
   8 -12   6   72.19   13.20
  -9  12  -6   19.70    7.80
   9 -12   6   12.70    6.90
   5  11  -6   -5.90    6.50
  -5 -11   6    3.90    5.10
   4  11  -6    4.30    5.10
  -4 -11   6   17.80    6.60
   3  11  -6    9.60    5.60
   2  11  -6  110.09   18.40
   2  11  -6  156.58   19.70
   1  11  -6    8.30    5.80
   1  11  -6   13.10    7.20
   0  11  -6  230.18   20.60
   0  11  -6  233.58   20.00
  -1  11  -6   89.59   16.10
  -1  11  -6  160.78   21.40
   1 -11   6  135.29   10.60
  -2  11  -6  367.86   25.50
  -2  11  -6  383.36   25.70
   2 -11   6  367.56   20.00
  -3  11  -6  274.37   20.70
  -3  11  -6  277.77   21.90
   3 -11   6  257.97   16.90
   3 -11   6  253.37   16.70
  -4  11  -6   26.40    8.20
  -4  11  -6   26.70    8.80
   4 -11   6   26.20    7.60
   4 -11   6   36.70    8.50
  -5  11  -6  269.67   22.10
  -5  11  -6  278.47   21.20
   5 -11   6  252.97   17.30
   5 -11   6  295.07   19.90
  -6  11  -6   25.10    8.40
  -6  11  -6   22.50    8.90
   6 -11   6   23.30    8.60
   6 -11   6   21.70    7.20
  -7  11  -6  195.38   23.20
  -7  11  -6  195.58   17.30
   7 -11   6  199.18   19.60
   7 -11   6  181.98   15.50
  -8  11  -6   -0.60    4.60
   8 -11   6   11.30    4.90
   8 -11   6   -1.00    6.20
   9 -11   6  113.79   15.40
   6  10  -6    9.60    5.30
  -6 -10   6    4.60    4.80
  -5 -10   6   54.19    9.30
   4  10  -6    1.50    4.40
  -4 -10   6   -0.30    3.90
   3  10  -6   38.40   10.10
   3  10  -6   55.89   11.70
   2  10  -6   39.80    9.40
   2  10  -6   43.60   11.00
   1  10  -6   62.89   13.20
   1  10  -6   92.79   14.90
   0  10  -6    7.30    5.40
   0  10  -6    8.60    6.20
  -1  10  -6  183.18   22.70
  -1  10  -6  150.58   19.40
  -2  10  -6   15.30    6.80
  -2  10  -6   22.10    7.80
   2 -10   6   18.10    5.10
   2 -10   6   15.80    5.10
  -3  10  -6   20.70    7.60
  -3  10  -6   14.70    5.80
   3 -10   6   37.80    7.60
   3 -10   6   33.10    7.60
  -4  10  -6    2.60    4.60
  -4  10  -6    0.90    3.70
   4 -10   6   -7.70    3.90
   4 -10   6    5.10    4.10
  -5  10  -6   63.49   12.30
  -5  10  -6   53.59   11.50
   5 -10   6   82.19   12.00
   5 -10   6   53.59    9.60
  -6  10  -6  215.48   23.50
   6 -10   6  213.68   15.90
   6 -10   6  172.48   14.60
  -7  10  -6   38.90    9.60
  -7  10  -6   49.10   10.70
   7 -10   6   36.10    8.90
   7 -10   6   32.40    8.80
  -8  10  -6  402.16   24.90
  -8  10  -6  426.26   26.60
  -8  10  -6  452.45   26.70
   8 -10   6  419.66   22.90
   8 -10   6  424.46   23.40
  -9  10  -6   33.80    9.30
   9 -10   6   57.89    9.90
 -10  10  -6  156.68   20.70
 -11  10  -6   43.70    9.80
 -11  10  -6   12.60    8.00
   7   9  -6   26.40    8.70
  -7  -9   6   19.90    6.20
   6   9  -6  169.78   23.70
  -6  -9   6  161.98   12.00
   5   9  -6    7.70    4.90
  -5  -9   6    2.40    3.10
   4   9  -6  168.78   21.30
  -4  -9   6  161.68   11.20
   3   9  -6   31.30    8.50
   3   9  -6   42.60   10.30
  -3  -9   6   27.10    5.90
   2   9  -6  160.78   18.30
   2   9  -6  127.09   18.40
   1   9  -6   64.69   11.10
   1   9  -6  101.79   16.40
   0   9  -6   23.00    7.20
   0   9  -6   13.20    6.40
  -1   9  -6  126.89   17.60
  -1   9  -6   91.29   13.80
  -2   9  -6   11.20    5.60
  -2   9  -6   11.90    6.20
   2  -9   6    4.60    3.70
   2  -9   6   12.00    3.50
  -3   9  -6    3.50    3.70
  -3   9  -6    1.20    2.50
   3  -9   6    4.50    3.80
   3  -9   6    2.50    3.30
  -4   9  -6    5.80    4.00
  -4   9  -6   14.00    5.50
   4  -9   6    4.70    4.20
   4  -9   6    9.10    4.80
  -5   9  -6   34.60    8.60
  -5   9  -6   37.10    9.30
  -5   9  -6   37.10    7.60
   5  -9   6   38.30    8.30
   5  -9   6   42.90    8.40
  -6   9  -6   42.30    9.80
  -6   9  -6   33.90    9.20
   6  -9   6   33.50    8.40
   6  -9   6   31.00    7.90
  -7   9  -6  129.29   17.70
  -7   9  -6  121.29   15.30
  -7   9  -6  161.18   18.80
   7  -9   6  150.18   16.10
   7  -9   6  161.38   13.00
  -8   9  -6  112.89   15.00
  -8   9  -6  107.19   16.30
  -8   9  -6   83.89   14.20
   8  -9   6   97.89   13.00
   8  -9   6   89.99   12.90
  -9   9  -6   76.89   16.80
  -9   9  -6  123.49   18.10
 -10   9  -6    9.50    6.90
 -10   9  -6   18.50    6.00
 -11   9  -6   60.79   10.10
 -11   9  -6   50.79   13.00
   8   8  -6   85.59   16.00
  -8  -8   6  123.59   12.80
   7   8  -6  230.88   20.00
  -7  -8   6  223.78   13.40
   6   8  -6   25.10    7.90
  -6  -8   6   16.00    4.50
   5   8  -6  179.08   22.50
  -5  -8   6  161.68   10.30
   4   8  -6  237.68   19.00
  -4  -8   6  211.68   11.70
   3   8  -6  189.98   22.50
   3   8  -6  177.68   14.20
  -3  -8   6  163.28   10.20
   2   8  -6   22.00    6.60
   2   8  -6   32.60    9.00
   1   8  -6   81.89   13.90
   1   8  -6   88.79   13.20
   0   8  -6   17.60    5.40
   0   8  -6    9.20    5.00
  -1   8  -6  179.58   14.70
  -1   8  -6  165.08   14.40
  -2   8  -6  117.09   15.70
  -2   8  -6   90.89   12.70
   2  -8   6  100.09    7.60
   2  -8   6   81.99    7.50
  -3   8  -6 1437.26   54.29
  -3   8  -6 1364.96   48.20
  -3   8  -6 1459.35   54.89
   3  -8   6 1384.56   48.10
   3  -8   6 1467.65   47.60
  -4   8  -6  164.98   18.00
  -4   8  -6  162.58   11.60
  -4   8  -6  183.08   14.90
   4  -8   6  145.99   11.30
   4  -8   6  169.68   11.90
  -5   8  -6  250.37   18.70
  -5   8  -6  303.07   19.40
  -5   8  -6  290.97   16.80
   5  -8   6  243.98   15.80
   5  -8   6  285.37   16.50
  -6   8  -6   74.69   11.70
  -6   8  -6   79.89   13.40
  -6   8  -6   76.89   11.30
   6  -8   6   89.19   12.50
   6  -8   6   95.69   12.60
  -7   8  -6   28.00    7.30
  -7   8  -6   35.10    8.30
  -7   8  -6   48.40   10.90
   7  -8   6   41.00    8.00
   7  -8   6   41.20    8.40
  -8   8  -6   65.79   12.60
  -8   8  -6   88.19   15.10
  -8   8  -6  104.19   11.70
   8  -8   6  102.79   12.90
   8  -8   6   75.29   11.60
  -9   8  -6   42.70   10.60
  -9   8  -6   60.99   12.60
  -9   8  -6   52.09   10.70
   9  -8   6   63.99   10.30
 -10   8  -6   20.20    8.70
 -10   8  -6   29.70    8.80
 -11   8  -6    9.40    6.50
 -11   8  -6   11.20    7.20
   9   7  -6  191.68   25.40
  -9  -7   6  182.58   12.60
   8   7  -6   21.70    8.40
  -8  -7   6   35.60    6.80
   7   7  -6   32.40    8.90
  -7  -7   6   19.80    5.00
  -6  -7   6  206.38   10.70
   5   7  -6   17.40    6.10
  -5  -7   6   17.80    3.80
   4   7  -6  271.77   20.10
   4   7  -6  289.37   18.20
  -4  -7   6  315.27   13.00
   3   7  -6  107.29   13.40
   3   7  -6  108.59   15.00
  -3  -7   6  109.09    7.10
   2   7  -6  355.46   20.30
   2   7  -6  357.36   22.00
   1   7  -6   21.40    6.50
   1   7  -6   47.80    9.30
   0   7  -6  247.28   16.20
   0   7  -6  251.57   13.20
   0   7  -6  235.18   16.60
  -1   7  -6  232.98   15.50
  -1   7  -6  244.08   16.50
  -1   7  -6  199.68   11.50
  -2   7  -6 1113.89   42.80
  -2   7  -6 1110.19   38.40
  -2   7  -6 1017.30   42.70
   2  -7   6 1073.99   35.70
  -3   7  -6   12.10    5.30
  -3   7  -6   18.30    5.40
  -3   7  -6   16.80    4.40
   3  -7   6   14.70    4.40
   3  -7   6   26.30    5.60
  -4   7  -6  924.01   35.90
  -4   7  -6  921.91   39.60
  -4   7  -6  940.01   38.00
   4  -7   6  932.81   34.20
   4  -7   6  906.91   34.70
   4  -7   6  910.21   35.70
  -5   7  -6  112.09   15.70
  -5   7  -6  108.99   13.30
  -5   7  -6   92.39   11.90
   5  -7   6  106.09   12.70
   5  -7   6   95.89   11.10
  -6   7  -6   42.40    9.80
  -6   7  -6   35.70    8.30
  -6   7  -6   28.80    6.60
  -6   7  -6   32.40    5.50
   6  -7   6   54.09    9.90
   6  -7   6   21.90    6.60
  -7   7  -6   67.29   11.10
  -7   7  -6   62.99    8.60
  -7   7  -6   68.19   12.90
  -7   7  -6   72.59   13.10
  -7   7  -6   55.99    8.80
   7  -7   6   63.19   10.10
   7  -7   6   90.29   12.40
  -8   7  -6   69.39   12.10
  -8   7  -6   55.49   11.40
  -8   7  -6   92.59   14.70
  -8   7  -6   86.59   12.20
   8  -7   6   62.79    9.60
  -9   7  -6   46.40   10.80
  -9   7  -6   57.29   11.00
  -9   7  -6   47.90   11.30
  -9   7  -6   58.99   10.20
 -10   7  -6   -1.20    4.30
 -10   7  -6    9.10    6.60
 -10   7  -6    6.50    7.30
 -10   7  -6    8.30    5.40
 -11   7  -6   -2.00    5.40
 -11   7  -6   23.10    8.00
 -11   7  -6    0.70    6.90
 -10  -6   6  134.09   11.20
  -9  -6   6    2.60    3.90
   8   6  -6  115.79   16.80
  -8  -6   6  118.29    8.60
   7   6  -6   16.40    6.10
   6   6  -6   52.19   10.80
   5   6  -6  373.66   20.00
   5   6  -6  342.87   22.20
   4   6  -6  312.97   18.50
   4   6  -6  358.36   21.30
  -4  -6   6  337.27   18.80
   3   6  -6  273.17   16.80
   3   6  -6  269.57   18.20
  -3  -6   6  277.07   14.10
   2   6  -6  717.33   32.80
   2   6  -6  762.92   32.00
   2   6  -6  768.42   28.30
   1   6  -6  301.67   17.20
   1   6  -6  291.37   18.00
   1   6  -6  282.37   14.20
   0   6  -6   64.39    9.60
   0   6  -6   91.89   12.80
   0   6  -6   79.39    8.70
   0  -6   6   68.89    5.20
  -1   6  -6   32.70    7.50
  -1   6  -6   23.20    5.90
  -1   6  -6   18.20    4.30
   1  -6   6   32.50    5.20
  -2   6  -6   72.59   10.10
  -2   6  -6   72.49   10.90
   2  -6   6   70.29    8.00
   2  -6   6   67.99    6.20
   2  -6   6   84.19    8.40
  -3   6  -6  132.69   11.20
  -3   6  -6  171.18   18.50
  -3   6  -6  148.59   10.60
  -3   6  -6  124.19    9.90
   3  -6   6  125.99    9.60
   3  -6   6  127.29    9.30
   3  -6   6  129.09    9.20
  -4   6  -6    3.40    3.10
  -4   6  -6    2.30    3.60
  -4   6  -6    5.20    3.30
   4  -6   6    2.90    3.70
   4  -6   6    0.90    2.30
   4  -6   6    1.90    3.00
  -5   6  -6  146.49   11.80
  -5   6  -6  178.78   14.70
  -5   6  -6  155.38   12.40
   5  -6   6  157.48   11.30
   5  -6   6  159.88   11.60
  -6   6  -6   38.90    9.20
  -6   6  -6   34.80    6.80
  -6   6  -6   43.70    8.80
  -6   6  -6   45.20    6.90
  -6   6  -6   33.70    7.50
   6  -6   6   33.80    7.10
   6  -6   6   44.70    8.60
  -7   6  -6  211.98   13.20
  -7   6  -6  255.87   15.70
  -7   6  -6  209.78   16.90
  -7   6  -6  223.68   18.30
   7  -6   6  232.88   14.00
   7  -6   6  199.38   13.60
  -8   6  -6  265.17   17.10
  -8   6  -6  205.98   14.50
  -8   6  -6  259.27   19.80
  -8   6  -6  249.18   19.40
   8  -6   6  250.07   14.30
  -9   6  -6  178.28   21.20
  -9   6  -6  137.19   19.30
  -9   6  -6  172.98   18.60
  -9   6  -6  170.88   22.40
 -10   6  -6   17.70    6.80
 -10   6  -6   11.90    6.70
 -10   6  -6    5.80    7.70
 -10   6  -6   19.10    8.50
 -11   6  -6   20.80    9.40
 -11   6  -6   35.90   10.50
 -11   6  -6   44.60   11.30
 -10  -5   6   42.90    7.40
  -9  -5   6   71.29    8.50
   8   5  -6   -0.50    4.20
  -8  -5   6    1.50    2.70
  -7  -5   6   -0.70    2.60
   6   5  -6   10.20    4.90
  -6  -5   6    4.80    3.40
   5   5  -6  525.15   24.60
   5   5  -6  496.55   25.80
  -5  -5   6  527.45   23.30
   4   5  -6  220.48   14.40
   4   5  -6  212.58   15.20
  -4  -5   6  222.68   12.80
   3   5  -6 1715.73   59.69
   3   5  -6 1686.63   58.19
   2   5  -6  107.29   11.90
   2   5  -6   90.79    7.60
   2   5  -6  139.89   15.20
  -2  -5   6  104.99    5.40
   1   5  -6   50.89    8.80
   1   5  -6   83.09   11.10
   1   5  -6   64.49    8.10
   0   5  -6  105.99    8.20
   0   5  -6  131.39   10.50
   0   5  -6  144.29   11.40
   0  -5   6  141.99    8.70
   0  -5   6  135.49    7.10
  -1   5  -6  365.46   19.10
  -1   5  -6  389.16   20.40
  -1   5  -6  351.26   17.20
   1  -5   6  384.36   16.00
   1  -5   6  398.36   18.60
  -2   5  -6  103.69    5.80
  -2   5  -6   99.39    8.40
  -2   5  -6  121.29   14.10
  -2   5  -6  113.59   12.40
  -2   5  -6   95.49    7.70
   2  -5   6  104.39    7.40
   2  -5   6  115.19    7.80
   2  -5   6  111.59    8.00
   2  -5   6  101.29    9.60
  -3   5  -6   -1.70    2.60
  -3   5  -6    1.50    2.50
  -3   5  -6   -0.30    2.20
  -3   5  -6   -0.80    2.10
   3  -5   6    0.10    2.30
   3  -5   6    2.30    2.80
   3  -5   6   -0.10    2.80
   3  -5   6   -0.70    1.50
  -4   5  -6  131.99   10.40
  -4   5  -6  133.49   10.70
  -4   5  -6  142.49   12.70
  -4   5  -6  137.69    7.70
  -4   5  -6  127.29   11.80
   4  -5   6  114.89    9.30
   4  -5   6  108.49   11.00
   4  -5   6  129.99    9.60
   4  -5   6  133.39   10.40
  -5   5  -6  164.48   18.50
  -5   5  -6  126.99   10.10
  -5   5  -6  130.69   11.30
  -5   5  -6  110.99    8.00
   5  -5   6  129.49   10.10
   5  -5   6  114.89   12.00
   5  -5   6  140.49   12.60
  -6   5  -6   54.09    8.10
  -6   5  -6   53.99    7.70
  -6   5  -6   56.39    9.60
  -6   5  -6   53.89   10.10
  -6   5  -6   43.30    9.90
   6  -5   6   63.49    9.70
   6  -5   6   41.90    7.50
  -7   5  -6   21.20    7.10
  -7   5  -6   32.00    6.50
  -7   5  -6   33.00    9.00
   7  -5   6   35.80    6.90
   7  -5   6   27.20    6.20
  -8   5  -6  352.06   23.10
  -8   5  -6  366.96   21.30
  -8   5  -6  336.67   18.90
  -8   5  -6  322.37   23.30
  -9   5  -6    3.80    5.00
  -9   5  -6    7.60    7.60
  -9   5  -6   -1.80    4.90
  -9   5  -6    1.80    5.30
 -10   5  -6  109.49   13.90
 -10   5  -6  153.48   20.30
 -10   5  -6  156.18   22.10
 -10   5  -6  108.99   17.20
 -11   5  -6   -3.30    4.80
 -11   5  -6   -4.20    6.30
 -11   5  -6  -13.30    3.40
 -11  -4   6   13.80    6.10
 -10  -4   6   86.89   10.40
  -9  -4   6    8.00    4.90
  -9  -4   6   10.40    3.80
  -8  -4   6  218.38   15.70
   7   4  -6  130.69   15.20
  -7  -4   6  128.79   14.90
   6   4  -6  577.14   25.60
   6   4  -6  537.55   26.50
  -6  -4   6  549.35   25.50
   5   4  -6   40.90    7.40
   5   4  -6   49.50    8.60
  -5  -4   6   52.69    8.30
   4   4  -6 2098.99   67.99
   4   4  -6 2027.50   67.19
  -4  -4   6 1981.20   65.19
   3   4  -6  413.46   20.50
   3   4  -6  419.66   20.60
   2   4  -6  161.08   10.40
   2   4  -6  134.59   10.70
   2   4  -6  171.98   11.90
   1   4  -6  452.05   21.40
   1   4  -6  429.36   19.30
   1   4  -6  460.95   21.40
   0   4  -6   47.80    7.60
   0   4  -6   56.39    8.90
   0   4  -6   57.39    7.70
   0  -4   6   56.89    5.60
   0  -4   6   54.59    4.60
  -1   4  -6  106.49   12.90
  -1   4  -6   81.49    9.40
  -1   4  -6   98.19   11.30
   1  -4   6   81.99    6.50
   1  -4   6   83.49    8.00
  -2   4  -6  163.68    8.50
  -2   4  -6  170.78   11.60
  -2   4  -6  140.79   10.10
  -2   4  -6  178.48   11.60
  -2   4  -6  146.39   12.00
   2  -4   6  160.58   10.00
   2  -4   6  137.19   11.20
   2  -4   6  146.79    9.20
   2  -4   6  157.68    9.30
  -3   4  -6   20.80    5.30
  -3   4  -6   20.30    4.90
  -3   4  -6   23.20    3.30
  -3   4  -6   26.50    6.80
  -3   4  -6   24.30    4.80
  -3   4  -6   24.60    5.80
   3  -4   6   21.90    5.10
   3  -4   6   17.50    5.50
   3  -4   6   19.70    4.90
   3  -4   6   23.80    4.90
  -4   4  -6  338.77   19.90
  -4   4  -6  351.26   18.80
  -4   4  -6  357.66   16.00
  -4   4  -6  360.66   21.00
  -4   4  -6  334.27   17.10
  -4   4  -6  306.37   16.60
  -4   4  -6  356.66   14.90
   4  -4   6  345.77   17.80
   4  -4   6  341.97   16.80
   4  -4   6  358.46   16.80
   4  -4   6  298.77   19.20
  -5   4  -6   31.80    5.70
  -5   4  -6   29.00    7.20
  -5   4  -6   34.10    6.00
  -5   4  -6   24.30    6.20
  -5   4  -6   28.00    6.30
  -5   4  -6   21.60    6.90
   5  -4   6   19.70    5.20
   5  -4   6   29.50    6.50
   5  -4   6   32.00    6.50
   5  -4   6   26.70    6.40
  -6   4  -6    6.40    4.60
  -6   4  -6    4.50    4.80
  -6   4  -6    5.00    5.30
  -6   4  -6   11.40    3.60
   6  -4   6    5.90    3.60
   6  -4   6   15.20    4.80
  -7   4  -6    0.90    4.00
  -7   4  -6    4.30    5.80
  -7   4  -6    3.60    3.40
  -7   4  -6    3.10    4.50
   7  -4   6    1.70    2.70
  -8   4  -6   38.20    9.90
  -8   4  -6   32.90    9.30
  -8   4  -6   25.80    8.70
  -9   4  -6  400.66   21.20
  -9   4  -6  358.46   26.10
  -9   4  -6  329.87   24.40
  -9   4  -6  354.46   23.80
 -10   4  -6   57.09    9.90
 -10   4  -6   43.40   11.40
 -10   4  -6   56.99   13.50
 -10   4  -6   27.80   10.10
 -11   4  -6   -1.30    5.90
 -11   4  -6   21.30    7.40
 -11   4  -6    6.50    7.30
 -11  -3   6  156.68   12.10
 -11  -3   6  199.48   24.50
 -10  -3   6    0.40    3.40
 -10  -3   6    3.30    5.30
  -9  -3   6  385.96   23.20
  -9  -3   6  375.16   16.50
  -8  -3   6    9.40    4.90
  -7  -3   6  685.13   30.60
   6   3  -6   61.99    9.40
   6   3  -6   52.39    8.00
  -6  -3   6   43.50    8.00
   5   3  -6 1037.30   38.40
   5   3  -6 1039.30   39.10
  -5  -3   6 1058.09   39.20
   4   3  -6  301.07   16.90
   4   3  -6  336.87   17.00
   3   3  -6 1503.65   50.99
   3   3  -6 1499.65   50.69
   3   3  -6 1545.95   52.49
   2   3  -6 1186.98   42.80
   2   3  -6 1199.08   41.70
   1   3  -6  246.48   13.70
   1   3  -6  249.38   14.40
   1   3  -6  278.97   15.10
   0   3  -6   83.39   10.80
   0   3  -6   62.59    8.70
   0   3  -6   72.29    9.40
   0  -3   6   56.59    4.90
   0  -3   6   56.09    7.10
  -1   3  -6 1679.63   57.49
  -1   3  -6 1802.62   58.49
  -1   3  -6 1832.42   52.29
  -1   3  -6 1820.22   60.09
  -1   3  -6 1814.62   55.99
   1  -3   6 1818.32   58.79
   1  -3   6 1743.13   55.39
   1  -3   6 1747.93   53.79
  -2   3  -6   68.09   10.40
  -2   3  -6   66.19    8.40
  -2   3  -6   66.79    8.60
  -2   3  -6   65.09    5.60
  -2   3  -6   52.69    7.90
   2  -3   6   47.50    7.60
   2  -3   6   85.69    9.10
   2  -3   6   82.89    8.40
   2  -3   6   72.19    8.40
  -3   3  -6  743.53   32.40
  -3   3  -6  775.62   29.10
  -3   3  -6  741.63   30.40
  -3   3  -6  722.53   26.20
  -3   3  -6  758.72   31.70
  -3   3  -6  751.42   28.70
   3  -3   6  766.82   28.20
   3  -3   6  708.83   28.90
   3  -3   6  751.72   29.20
   3  -3   6  738.43   32.10
   3  -3   6  726.73   27.30
  -4   3  -6   33.10    8.50
  -4   3  -6   27.10    5.60
  -4   3  -6   16.00    5.00
  -4   3  -6   30.50    5.00
  -4   3  -6   31.10    5.80
  -4   3  -6   23.90    6.60
   4  -3   6   27.00    5.60
   4  -3   6   27.60    5.90
   4  -3   6   26.50    5.50
   4  -3   6   18.10    4.90
   4  -3   6   19.50    5.70
  -5   3  -6  346.57   16.20
  -5   3  -6  341.77   16.40
  -5   3  -6  357.06   20.00
  -5   3  -6  308.97   20.40
  -5   3  -6  343.77   21.80
  -5   3  -6  342.27   17.90
  -5   3  -6  344.77   18.50
   5  -3   6  330.07   16.20
   5  -3   6  334.17   17.20
  -6   3  -6   56.79   10.90
  -6   3  -6   65.39    8.80
  -6   3  -6   61.79   11.40
  -6   3  -6   61.69   12.10
  -6   3  -6   59.79   10.60
   6  -3   6   76.19   10.00
   6  -3   6   61.49    8.10
  -7   3  -6    7.30    5.20
  -7   3  -6    6.80    6.00
  -7   3  -6    3.30    3.50
   7  -3   6   10.20    3.80
  -8   3  -6  167.38   20.10
  -8   3  -6  147.39   12.20
  -8   3  -6  126.19   19.10
  -8   3  -6  176.58   21.60
  -9   3  -6    6.70    8.90
  -9   3  -6    2.10    6.60
  -9   3  -6   -1.70    5.40
  -9   3  -6    3.90    4.10
 -10   3  -6   71.59   15.40
 -10   3  -6   80.09   12.40
 -10   3  -6   66.69   14.40
 -11   3  -6   29.10    8.40
 -11   3  -6   25.90   11.10
 -11   3  -6   25.10   10.30
 -12  -2   6   18.20    5.80
 -12  -2   6   25.40    9.80
 -11  -2   6   86.19   11.00
 -11  -2   6  106.09   18.30
 -10  -2   6  122.89   12.20
 -10  -2   6   86.59   14.20
  -9  -2   6  101.59   15.10
  -9  -2   6   89.39    7.20
  -8  -2   6  211.78   10.40
  -8  -2   6  203.58   15.70
   7   2  -6   37.70    6.70
  -7  -2   6   34.30    4.10
  -7  -2   6   29.00    7.50
   6   2  -6  512.15   23.70
   6   2  -6  493.15   22.10
  -6  -2   6  514.05   24.50
   5   2  -6   22.70    5.20
   5   2  -6   14.00    4.00
  -5  -2   6   17.00    5.30
   4   2  -6  690.03   28.30
   4   2  -6  654.33   25.70
   3   2  -6  115.79    9.60
   3   2  -6  118.29    9.60
   3   2  -6  111.89    8.30
  -3  -2   6  116.99    5.90
   2   2  -6 1010.30   35.50
   2   2  -6  983.80   36.30
  -2  -2   6 1006.50   31.40
   1   2  -6 1137.79   39.60
   1   2  -6 1107.79   38.50
   1   2  -6 1068.89   38.30
  -1  -2   6 1046.00   34.60
  -1  -2   6 1112.29   36.10
  -1  -2   6 1038.70   33.40
   0   2  -6   21.70    3.70
   0   2  -6   18.10    4.90
   0   2  -6   25.80    6.00
   0   2  -6   22.80    5.70
   0  -2   6   17.20    4.20
   0  -2   6   16.00    3.80
   0  -2   6   18.90    3.70
  -1   2  -6   76.29    5.60
  -1   2  -6   72.49   10.30
  -1   2  -6   74.39    8.90
  -1   2  -6   95.39   10.90
  -1   2  -6   71.39    7.30
   1  -2   6   71.39    6.60
   1  -2   6   92.39    9.70
   1  -2   6   88.39    8.70
   1  -2   6   78.29    7.80
   1  -2   6   87.79    7.20
  -2   2  -6 1732.13   55.69
  -2   2  -6 1779.42   57.99
  -2   2  -6 1708.33   59.19
  -2   2  -6 1693.73   57.19
  -2   2  -6 1722.33   54.49
  -2   2  -6 1726.03   51.09
   2  -2   6 1684.83   58.69
   2  -2   6 1680.83   55.19
   2  -2   6 1739.63   53.69
   2  -2   6 1655.83   55.19
   2  -2   6 1696.53   53.89
  -3   2  -6   33.20    6.20
  -3   2  -6   19.60    6.00
  -3   2  -6   21.60    5.90
  -3   2  -6   29.10    6.10
  -3   2  -6   20.60    4.90
  -3   2  -6   24.50    4.60
  -3   2  -6   23.50    6.00
   3  -2   6   31.10    6.10
   3  -2   6   26.20    5.50
   3  -2   6   22.20    5.00
   3  -2   6   13.70    4.00
  -4   2  -6  223.98   13.40
  -4   2  -6  180.48   11.00
  -4   2  -6  211.68   14.60
  -4   2  -6  209.38   16.10
  -4   2  -6  212.58   13.40
  -4   2  -6  198.88   15.20
   4  -2   6  212.68   12.00
   4  -2   6  211.88   12.90
   4  -2   6  200.18   12.40
  -5   2  -6   31.80    6.00
  -5   2  -6   17.40    5.90
  -5   2  -6   13.80    6.90
  -5   2  -6   39.60    8.40
  -5   2  -6   35.80    8.30
  -5   2  -6   20.10    5.00
   5  -2   6   42.90    7.30
   5  -2   6   32.80    6.00
  -6   2  -6   21.90    5.70
  -6   2  -6    9.50    4.40
  -6   2  -6   26.70    8.20
  -6   2  -6   26.20    8.10
  -6   2  -6   17.60    5.30
  -6   2  -6   16.30    7.50
   6  -2   6   21.00    4.20
  -7   2  -6  124.39   13.90
  -7   2  -6  138.69   20.20
  -8   2  -6    1.40    6.10
  -8   2  -6    5.80    5.30
  -8   2  -6    7.40    6.80
  -8   2  -6    5.30    4.20
  -9   2  -6  114.89   18.60
  -9   2  -6  165.28   20.50
  -9   2  -6   85.19   17.00
  -9   2  -6  140.39   16.70
 -10   2  -6   74.99   14.30
 -10   2  -6   86.99   18.40
 -10   2  -6   83.99   13.40
 -11   2  -6  111.89   16.70
 -11   2  -6   61.79   13.60
 -12  -1   6   40.40   12.80
 -11  -1   6   -3.50    4.90
 -11  -1   6    1.20    3.00
 -10  -1   6   88.29   15.20
 -10  -1   6   83.69    9.60
  -9  -1   6   20.30    4.60
  -9  -1   6   12.90    5.60
  -8  -1   6    7.70    3.00
  -8  -1   6    9.90    4.70
  -7  -1   6   43.10    5.30
  -7  -1   6   38.70    8.80
   6   1  -6   53.59    8.40
  -6  -1   6   52.69    5.50
  -6  -1   6   44.20    8.00
   5   1  -6  588.24   22.10
   5   1  -6  613.14   26.30
  -5  -1   6  529.95   19.60
  -5  -1   6  606.64   26.60
   4   1  -6  165.78   11.90
   4   1  -6  163.08    9.40
  -4  -1   6  175.08    8.00
   3   1  -6 1302.67   45.60
   3   1  -6 1286.37   45.00
   3   1  -6 1265.77   41.80
  -3  -1   6 1258.67   39.30
   2   1  -6  273.67   13.50
   2   1  -6  255.97   14.80
   2   1  -6  287.37   15.10
  -2  -1   6  257.47   11.70
  -2  -1   6  238.08   10.70
   1   1  -6  910.01   33.70
   1   1  -6  881.91   32.50
   1   1  -6  885.61   33.10
  -1  -1   6  907.81   30.30
  -1  -1   6  861.91   29.70
   0   1  -6    9.40    3.60
   0   1  -6   11.00    2.40
   0   1  -6   13.00    4.00
   0   1  -6   14.10    4.30
   0   1  -6   17.20    4.90
   0  -1   6    8.60    2.80
   0  -1   6   16.60    4.30
   0  -1   6    9.50    3.60
   0  -1   6   17.30    4.10
  -1   1  -6  692.13   28.00
  -1   1  -6  616.94   22.90
  -1   1  -6  706.93   29.50
  -1   1  -6  732.83   27.60
  -1   1  -6  703.63   28.60
   1  -1   6  687.73   26.80
   1  -1   6  679.83   24.90
   1  -1   6  708.13   26.40
   1  -1   6  713.33   25.70
  -2   1  -6  268.17   17.20
  -2   1  -6  287.27   14.60
  -2   1  -6  279.57   14.30
  -2   1  -6  264.77   12.30
  -2   1  -6  243.98   15.10
  -2   1  -6  280.47   16.70
  -2   1  -6  284.57   13.30
   2  -1   6  255.67   13.50
   2  -1   6  258.97   14.50
   2  -1   6  260.67   13.10
   2  -1   6  254.57   14.10
  -3   1  -6  878.51   39.20
  -3   1  -6  802.92   33.60
  -3   1  -6  862.41   32.90
  -3   1  -6  843.92   37.00
  -3   1  -6  871.81   31.60
  -3   1  -6  852.91   36.00
  -3   1  -6  845.12   29.70
  -3   1  -6  848.12   31.00
   3  -1   6  871.31   30.70
   3  -1   6  834.52   32.30
   3  -1   6  836.22   31.20
   3  -1   6  830.22   36.10
  -4   1  -6   54.79    7.70
  -4   1  -6   56.99    9.70
  -4   1  -6   47.10    7.60
  -4   1  -6   45.90    8.90
  -4   1  -6   48.10    9.60
  -4   1  -6   51.79   10.40
  -4   1  -6   54.69    9.20
  -4   1  -6   56.09    6.90
   4  -1   6   67.29    8.90
   4  -1   6   51.69    7.10
  -5   1  -6    0.00    3.40
  -5   1  -6    1.70    4.00
  -5   1  -6    2.70    1.50
  -5   1  -6    1.90    4.50
  -5   1  -6    3.20    3.60
  -5   1  -6    0.30    4.90
   5  -1   6    3.60    2.40
   5  -1   6    8.10    2.70
  -6   1  -6   18.10    8.30
  -6   1  -6   18.10    7.60
  -6   1  -6    8.10    5.20
  -6   1  -6   19.50    6.90
  -7   1  -6   13.80    5.30
  -7   1  -6    8.30    5.90
  -7   1  -6    9.60    8.00
  -7   1  -6   -3.50    5.50
  -8   1  -6   47.00   12.40
  -8   1  -6   67.29   14.30
  -8   1  -6   38.60   10.50
  -8   1  -6   49.60    8.90
  -9   1  -6  160.18   18.10
  -9   1  -6  129.09   18.30
  -9   1  -6  104.59   18.50
  -9   1  -6   92.89   16.60
 -10   1  -6  101.39   17.30
 -10   1  -6  110.39   15.10
 -10   1  -6   79.59   17.50
 -12   0   6   22.60   10.20
 -12   0   6   25.00    6.60
 -11   0   6   38.30   11.50
 -11   0   6   37.00    7.50
 -10   0   6   86.69   14.30
 -10   0   6   75.29    9.50
  -9   0   6    5.70    3.00
  -9   0   6   -2.00    3.00
  -8   0   6   72.29   12.20
  -8   0   6   67.69    7.80
  -7   0   6  100.59   12.90
  -7   0   6   99.09    7.20
  -6   0   6   43.10    5.60
  -6   0   6   26.60    7.00
  -5   0   6  403.76   16.20
  -5   0   6  415.06   17.30
   4   0  -6  616.14   24.30
  -4   0   6  705.53   23.70
  -4   0   6  663.23   24.60
   3   0  -6  611.34   26.30
   3   0  -6  589.54   25.80
   3   0  -6  587.24   22.10
  -3   0   6  628.74   22.20
   2   0  -6  323.87   17.30
   2   0  -6  354.56   18.10
   2   0  -6  352.96   15.90
  -2   0   6  360.66   15.50
  -2   0   6  355.86   15.10
   1   0  -6   10.10    3.90
   1   0  -6    7.00    3.70
   1   0  -6    5.50    3.30
   1   0  -6   10.20    3.30
  -1   0   6   11.30    3.80
  -1   0   6    5.80    3.20
  -1   0   6    9.40    3.10
  -1   0   6   10.00    3.70
   0   0  -6  641.54   26.50
   0   0  -6  636.84   26.10
   0   0  -6  676.43   27.10
   0   0  -6  613.14   23.30
   0   0   6  662.33   23.40
   0   0   6  598.24   24.50
   0   0   6  649.54   24.30
  -1   0  -6   99.79   10.70
  -1   0  -6   83.99    6.60
  -1   0  -6  111.29   12.30
  -1   0  -6   74.49    6.30
  -1   0  -6   86.49   10.70
  -1   0  -6   95.49    7.60
  -1   0  -6  112.09   13.70
   1   0   6   90.49    8.00
   1   0   6   92.39    9.90
   1   0   6   83.59    7.00
   1   0   6   74.19    8.60
  -2   0  -6  419.76   22.20
  -2   0  -6  393.76   19.10
  -2   0  -6  385.96   16.70
  -2   0  -6  388.96   18.10
  -2   0  -6  382.06   19.90
  -2   0  -6  378.16   21.80
   2   0   6  410.46   18.20
   2   0   6  376.96   19.00
   2   0   6  413.46   17.50
   2   0   6  410.06   19.30
  -3   0  -6    6.90    5.30
  -3   0  -6    7.50    2.80
  -3   0  -6    7.10    2.90
  -3   0  -6    1.50    2.70
  -3   0  -6    9.40    4.20
  -3   0  -6    1.40    3.30
   3   0   6   11.90    3.90
  -4   0  -6   22.80    5.90
  -4   0  -6   20.30    6.90
  -4   0  -6   26.30    5.60
  -4   0  -6   22.80    5.30
  -4   0  -6   20.80    6.40
  -4   0  -6   25.80    7.70
   4   0   6   32.70    6.00
   4   0   6   23.20    5.00
  -5   0  -6   81.29   12.10
  -5   0  -6   91.99   14.80
  -5   0  -6   70.39    9.80
  -5   0  -6   79.99   10.90
  -5   0  -6  101.29   14.30
   5   0   6   79.49    6.30
  -6   0  -6    2.20    4.70
  -6   0  -6    3.60    4.40
  -7   0  -6   30.20    7.50
  -7   0  -6   22.20    8.10
  -7   0  -6   19.80    9.60
  -8   0  -6  215.68   26.40
  -8   0  -6  278.27   22.60
  -8   0  -6  242.48   19.90
  -8   0  -6  239.98   16.90
  -9   0  -6   19.00    9.30
  -9   0  -6   26.70    8.30
  -9   0  -6   19.60   11.60
  -9   0  -6   23.70    9.90
 -10   0  -6  132.79   19.00
 -10   0  -6  129.59   22.20
 -10   0  -6  153.58   19.30
 -12   1   6   32.50    7.10
 -12   1   6   11.30    7.40
 -11   1   6  200.38   23.70
 -11   1   6  143.99   11.50
 -10   1   6  116.39   17.30
 -10   1   6  111.79   12.50
  -9   1   6  402.26   24.70
  -9   1   6  442.06   19.90
  -8   1   6  158.98   10.40
  -8   1   6  144.29   17.80
  -7   1   6  128.29   15.10
  -7   1   6  103.69    8.20
  -6   1   6   17.00    5.80
  -6   1   6   19.60    4.40
  -5   1   6  770.62   27.90
  -4   1   6  165.58    9.60
   3  -1  -6  690.43   24.20
   3  -1  -6  670.03   28.20
  -3   1   6  686.13   25.70
  -3   1   6  642.24   25.00
   2  -1  -6   89.89    9.60
   2  -1  -6   87.79   11.00
   2  -1  -6   73.29    7.10
  -2   1   6   83.29    9.20
  -2   1   6   82.59    9.40
  -2   1   6   72.09    5.90
  -2   1   6   81.69    7.20
   1  -1  -6  115.59   12.40
   1  -1  -6   94.99    6.70
   1  -1  -6  105.59   12.00
  -1   1   6   88.79    8.20
  -1   1   6   88.49    7.80
  -1   1   6   82.29    7.10
  -1   1   6  105.69    8.50
   0  -1  -6    4.30    3.10
   0  -1  -6    4.20    3.60
   0  -1  -6    0.60    2.10
   0  -1  -6    4.70    2.00
   0   1   6    1.00    1.60
   0   1   6    2.70    2.50
   0   1   6   -0.10    1.50
   0   1   6   -1.30    3.10
  -1  -1  -6   72.09    8.80
  -1  -1  -6   89.69   11.20
  -1  -1  -6   86.19    7.10
   1   1   6   93.59   10.30
   1   1   6   55.19    7.90
   1   1   6   86.69    7.00
  -2  -1  -6    2.20    1.80
  -2  -1  -6    3.90    3.70
  -2  -1  -6    1.30    2.80
  -2  -1  -6    6.00    4.00
   2   1   6    0.90    3.10
   2   1   6    6.40    2.80
   2   1   6    1.40    2.40
  -3  -1  -6  109.49    9.80
  -3  -1  -6  104.99   12.70
  -3  -1  -6  118.09   10.90
  -3  -1  -6  113.79   15.00
  -3  -1  -6  101.59    8.40
   3   1   6   94.69    8.10
   3   1   6  122.39    9.00
  -4  -1  -6   14.80    6.50
  -4  -1  -6   10.20    4.90
  -4  -1  -6   15.90    5.60
  -4  -1  -6   13.40    6.30
  -4  -1  -6   12.50    4.90
  -4  -1  -6   10.80    4.40
   4   1   6    7.40    2.20
  -5  -1  -6  152.18   17.50
  -5  -1  -6  140.99   11.80
  -6  -1  -6   27.90    7.30
  -6  -1  -6   22.10    7.80
  -6  -1  -6   17.60    8.20
  -7  -1  -6   37.50    8.30
  -7  -1  -6   24.00    8.40
  -7  -1  -6   46.50   11.90
  -8  -1  -6    5.50    6.00
  -8  -1  -6    5.90    6.40
  -9  -1  -6   61.19   12.00
  -9  -1  -6   56.69   12.50
 -12   2   6   15.10    8.70
 -12   2   6   18.00    6.90
 -11   2   6  137.09   20.10
 -11   2   6  144.59   15.70
 -10   2   6   18.00    6.50
 -10   2   6    8.10    4.40
  -9   2   6  321.87   21.70
  -9   2   6  324.17   17.50
  -8   2   6  155.38   17.70
  -8   2   6  178.28   11.60
  -7   2   6    6.80    2.90
  -7   2   6   12.20    4.50
  -6   2   6   11.00    4.50
  -6   2   6   20.90    4.90
  -5   2   6    6.30    2.80
  -5   2   6    5.70    3.20
  -4   2   6  698.83   26.50
  -4   2   6  708.63   27.40
  -4   2   6  753.32   31.00
  -4   2   6  718.43   25.00
   3  -2  -6   51.79    8.60
   3  -2  -6   60.69    7.20
  -3   2   6   50.89    7.70
  -3   2   6   55.39    6.70
  -3   2   6   63.79    8.60
  -3   2   6   54.49    7.60
   2  -2  -6  179.08   11.30
   2  -2  -6  192.08   12.80
  -2   2   6  203.78   12.50
  -2   2   6  196.68   12.20
  -2   2   6  189.98   10.70
  -2   2   6  198.38   12.30
   1  -2  -6  142.39   10.90
   1  -2  -6  133.49   10.00
   1  -2  -6  154.48    8.10
  -1   2   6  124.19    8.80
  -1   2   6  136.09   10.60
  -1   2   6  129.69   10.20
   0  -2  -6   38.00    6.20
   0  -2  -6   65.29    9.50
   0  -2  -6   61.99    7.70
   0   2   6   54.49    8.00
   0   2   6   50.79    7.10
   0   2   6   47.80    8.00
   0   2   6   46.00    7.60
  -1  -2  -6   81.19   10.80
  -1  -2  -6   80.89   10.80
  -1  -2  -6   74.59    8.80
  -1  -2  -6   59.79    8.20
   1   2   6   68.59    8.90
   1   2   6   57.49    8.40
   1   2   6   75.69    8.80
  -2  -2  -6  554.14   25.00
  -2  -2  -6  602.84   26.60
  -2  -2  -6  542.85   25.90
  -2  -2  -6  562.04   23.90
   2   2   6  604.54   24.10
   2   2   6  601.64   23.50
  -3  -2  -6    6.70    5.10
  -3  -2  -6    6.70    3.90
  -3  -2  -6    8.80    5.70
  -3  -2  -6   10.80    3.80
   3   2   6   14.50    6.30
   3   2   6    9.60    3.40
  -4  -2  -6  283.27   18.20
  -4  -2  -6  263.37   17.80
  -4  -2  -6  274.07   16.30
  -5  -2  -6    2.40    3.80
  -5  -2  -6   14.40    6.70
  -5  -2  -6    0.90    4.50
  -6  -2  -6   30.00   10.50
  -6  -2  -6   43.40    9.50
  -6  -2  -6   29.30    7.40
  -7  -2  -6    0.30    8.90
  -7  -2  -6   13.20    6.90
  -7  -2  -6   21.50    7.50
  -8  -2  -6   82.79   13.50
 -12   3   6   39.30    9.20
 -12   3   6   32.40   11.20
 -11   3   6   15.10    7.10
 -11   3   6    1.50    4.10
 -10   3   6  144.29   18.70
 -10   3   6  223.68   14.70
  -9   3   6   36.40    8.80
  -9   3   6   33.70    7.10
  -8   3   6   60.59   11.50
  -8   3   6   78.79   11.00
  -7   3   6   38.20    8.70
  -7   3   6   31.70    7.00
  -7   3   6   40.10    7.50
  -6   3   6  159.48   11.10
  -6   3   6  151.98   12.90
  -6   3   6  138.39   10.80
  -6   3   6  157.38    9.40
  -5   3   6  149.09    9.40
  -5   3   6  163.38   11.20
  -5   3   6  143.99   10.80
  -4   3   6   16.60    4.80
  -4   3   6    9.60    3.30
  -4   3   6    7.20    4.70
  -4   3   6    7.20    3.70
   3  -3  -6  781.82   32.20
  -3   3   6  763.02   31.80
  -3   3   6  767.42   31.50
  -3   3   6  796.72   31.10
  -3   3   6  851.51   29.50
  -3   3   6  809.32   31.50
   2  -3  -6   91.89    6.20
   2  -3  -6  111.89   12.40
  -2   3   6   88.29   11.40
  -2   3   6   98.59    8.10
  -2   3   6   95.49   11.10
   1  -3  -6  194.78   11.40
   1  -3  -6  219.78   11.40
   1  -3  -6  170.98   12.40
  -1   3   6  196.78   11.80
  -1   3   6  209.68   13.20
  -1   3   6  213.68   13.30
   0  -3  -6  313.47   16.60
   0  -3  -6  320.67   17.50
   0  -3  -6  342.07   16.60
   0   3   6  304.87   16.80
   0   3   6  346.87   16.20
   0   3   6  308.97   18.00
  -1  -3  -6  387.96   18.20
  -1  -3  -6  348.97   18.70
  -1  -3  -6  371.36   19.40
   1   3   6  350.36   17.50
   1   3   6  348.37   16.90
  -2  -3  -6  127.39   14.80
  -2  -3  -6  122.89   14.40
  -2  -3  -6  120.69   10.40
   2   3   6  106.89    9.20
   2   3   6  115.59    8.20
   2   3   6  126.19    9.30
  -3  -3  -6  140.19   11.80
  -3  -3  -6  145.29   12.40
  -3  -3  -6  167.38   13.70
  -4  -3  -6    2.10    4.60
  -4  -3  -6   17.80    7.50
  -4  -3  -6   -3.90    3.80
  -5  -3  -6   11.20    8.60
  -5  -3  -6   14.30    6.10
  -6  -3  -6   46.20    9.40
  -6  -3  -6   32.20   10.70
  -7  -3  -6    4.60    6.10
  -7  -3  -6    7.00   10.00
  -8  -3  -6    4.80    6.10
 -12   4   6   89.79   14.60
 -12   4   6   57.49   12.50
 -11   4   6  139.79   16.60
 -11   4   6  147.49   17.30
 -11   4   6   99.99   16.10
 -10   4   6    9.20    5.60
 -10   4   6    9.60    5.70
 -10   4   6    8.90    4.60
 -10   4   6    3.40    4.70
  -9   4   6  146.29   12.70
  -9   4   6  110.39   15.20
  -9   4   6  130.99   16.30
  -9   4   6  141.69   15.60
  -8   4   6   10.90    4.30
  -8   4   6    7.90    4.40
  -8   4   6    9.00    6.10
  -8   4   6    5.40    3.70
  -7   4   6   18.70    6.00
  -7   4   6   31.80    7.80
  -7   4   6   28.60    5.90
  -7   4   6   27.30    6.90
  -6   4   6   59.39   10.90
  -6   4   6   52.39    9.40
  -6   4   6   77.59    9.50
  -6   4   6   55.09    9.40
  -5   4   6    4.50    2.20
  -5   4   6    0.50    2.60
  -5   4   6    4.50    2.90
  -5   4   6    3.30    4.90
  -4   4   6    2.50    4.90
  -4   4   6   14.50    4.50
  -4   4   6   16.30    4.70
   3  -4  -6  986.50   37.20
  -3   4   6  969.90   34.70
  -3   4   6  949.40   41.40
  -3   4   6  898.81   36.80
  -3   4   6  889.91   36.20
   2  -4  -6    6.60    3.80
   2  -4  -6    1.00    1.70
  -2   4   6    6.20    4.90
  -2   4   6    0.30    3.00
  -2   4   6    0.40    2.60
  -2   4   6    7.60    3.80
   1  -4  -6  710.83   29.50
   1  -4  -6  705.53   28.10
   1  -4  -6  741.43   27.60
  -1   4   6  715.73   27.90
  -1   4   6  740.23   29.70
  -1   4   6  639.14   29.60
   0  -4  -6   42.80    7.60
   0  -4  -6   43.30    8.10
   0  -4  -6   41.10    8.10
   0   4   6   42.20    8.20
   0   4   6   41.80    7.60
   0   4   6   44.30    7.50
  -1  -4  -6  462.75   23.50
  -1  -4  -6  494.35   23.40
  -1  -4  -6  537.15   24.50
   1   4   6  539.95   21.90
   1   4   6  453.25   23.90
   1   4   6  528.75   22.40
   1   4   6  537.45   21.70
  -2  -4  -6  116.99   13.10
  -2  -4  -6   98.29   13.30
   2   4   6   91.59    7.50
  -3  -4  -6   38.80    8.50
  -3  -4  -6   45.00   10.20
  -4  -4  -6   24.60    7.70
  -4  -4  -6   31.00   10.10
  -5  -4  -6    3.40    5.20
  -5  -4  -6    9.50    8.50
  -6  -4  -6   39.50    9.40
  -6  -4  -6   53.49   12.40
  -7  -4  -6   25.80    9.00
 -12   5   6   32.20   10.50
 -12   5   6   47.10   10.20
 -11   5   6   18.90    8.80
 -11   5   6   36.30   10.00
 -11   5   6   24.70    7.30
 -10   5   6  265.77   18.30
 -10   5   6  264.97   19.20
 -10   5   6  248.18   18.90
 -10   5   6  223.08   19.10
 -10   5   6  236.08   15.90
  -9   5   6   33.00    8.50
  -9   5   6   44.20    8.00
  -9   5   6   34.00    9.10
  -9   5   6   25.90    9.20
  -9   5   6   26.40    7.80
  -8   5   6   11.40    6.00
  -8   5   6   12.10    4.50
  -8   5   6   22.60    8.00
  -8   5   6    8.50    4.30
  -8   5   6   22.60    6.10
  -8   5   6   11.50    5.20
  -7   5   6    0.00    3.80
  -7   5   6    5.00    3.60
  -7   5   6    0.60    3.00
  -7   5   6   -1.60    2.90
  -7   5   6    3.60    2.70
  -6   5   6   44.90   10.30
  -6   5   6   47.50    8.60
  -6   5   6   53.69    8.40
  -6   5   6   45.10   10.20
  -6   5   6   48.90    8.90
  -5   5   6   73.19   11.70
  -5   5   6   65.89   11.50
  -5   5   6   67.39    9.60
  -5   5   6   92.89   13.10
  -5   5   6   84.99   10.60
  -4   5   6   45.10    9.30
  -4   5   6   57.69   10.50
  -4   5   6   50.09    8.30
   3  -5  -6    8.80    3.50
   3  -5  -6    5.10    3.50
  -3   5   6   14.90    4.70
  -3   5   6    1.80    3.00
  -3   5   6   12.70    5.50
  -3   5   6    0.20    4.10
   2  -5  -6  204.68   12.10
   2  -5  -6  187.58   13.00
   2  -5  -6  218.18   17.10
  -2   5   6  177.68   15.10
  -2   5   6  200.48   12.70
  -2   5   6  178.88   12.10
  -2   5   6  215.58   14.60
   1  -5  -6   96.09   14.60
   1  -5  -6  114.99   12.30
   1  -5  -6  114.39   10.10
  -1   5   6   93.59   13.10
  -1   5   6  133.09   11.00
  -1   5   6   94.09   10.90
   0  -5  -6   13.90    5.30
   0  -5  -6   -2.20    4.40
   0   5   6    8.30    4.00
   0   5   6    2.10    4.10
   0   5   6    5.80    3.40
  -1  -5  -6   -1.60    4.40
  -1  -5  -6    0.40    4.40
   1   5   6    2.70    2.00
   1   5   6    2.70    3.10
  -2  -5  -6  156.38   17.00
  -2  -5  -6  151.38   14.20
  -3  -5  -6   78.79   14.60
  -3  -5  -6   72.39   11.80
  -4  -5  -6   33.50    8.90
  -4  -5  -6   50.59   12.40
  -5  -5  -6   29.00    8.50
  -5  -5  -6   30.80    9.60
  -6  -5  -6   53.99   11.10
 -12   6   6   60.99   13.90
 -12   6   6   71.29   11.80
 -12   6   6   63.29   12.80
 -11   6   6   49.70   14.50
 -11   6   6   62.69   11.50
 -11   6   6   30.20    9.50
 -11   6   6   59.09   10.50
 -11   6   6   47.50   10.20
 -10   6   6   21.60    6.50
 -10   6   6    0.90    8.70
 -10   6   6   19.90    7.40
 -10   6   6   23.10    7.50
 -10   6   6   15.60    6.20
  -9   6   6  121.19   17.30
  -9   6   6  104.69   16.40
  -9   6   6  140.09   17.40
  -9   6   6  134.69   15.50
  -9   6   6  129.99   18.20
  -8   6   6   25.70    7.30
  -8   6   6   14.40    6.10
  -8   6   6    2.20    4.90
  -8   6   6   20.30    6.50
  -8   6   6   27.10   10.20
  -7   6   6   27.10    9.00
  -7   6   6   19.90    7.20
  -7   6   6   28.10    6.70
  -7   6   6   23.30    5.60
  -6   6   6   55.09   11.20
  -6   6   6   49.90    9.20
  -6   6   6   40.50    9.00
  -6   6   6   46.10    8.40
  -6   6   6   43.50    9.80
  -5   6   6  138.79   11.60
  -5   6   6  135.49   11.30
  -5   6   6  140.59   13.20
  -5   6   6  180.98   19.60
  -5   6   6  125.59   16.50
  -4   6   6   15.10    5.70
  -4   6   6   17.80    6.00
   3  -6  -6    2.60    2.20
  -3   6   6   12.70    4.60
  -3   6   6    6.70    5.10
  -3   6   6    5.30    4.60
   2  -6  -6   74.29    9.70
  -2   6   6   49.20   10.30
  -2   6   6   49.80    8.80
  -2   6   6   50.79    8.20
   1  -6  -6   16.50    6.30
   1  -6  -6   17.00    6.30
  -1   6   6   19.00    4.60
  -1   6   6    8.00    4.10
  -1   6   6   17.70    6.50
   0  -6  -6    5.10    5.50
   0  -6  -6   20.30    6.80
   0   6   6    2.60    4.00
   0   6   6   14.90    3.90
  -1  -6  -6   21.90    7.20
  -1  -6  -6   19.50    8.20
  -2  -6  -6   76.69   14.60
  -2  -6  -6  120.89   15.30
  -3  -6  -6  245.68   20.50
  -3  -6  -6  234.28   17.50
  -4  -6  -6    9.00    6.80
  -4  -6  -6   -2.10    7.30
  -5  -6  -6   60.69   12.80
 -11   7   6   35.50   10.40
 -11   7   6   20.10    8.50
 -11   7   6   25.40    8.20
 -11   7   6   36.60    9.10
 -10   7   6   80.69   18.40
 -10   7   6   56.49   11.50
 -10   7   6   60.19   12.00
 -10   7   6   73.59   12.70
 -10   7   6   75.59   14.10
  -9   7   6  107.39   18.40
  -9   7   6  109.79   15.20
  -9   7   6   65.19   13.30
  -9   7   6  111.99   15.70
  -9   7   6   82.09   15.10
  -8   7   6   44.10   12.60
  -8   7   6   38.00    8.50
  -8   7   6   27.10    8.10
  -8   7   6   51.19   11.10
  -8   7   6   36.50    9.10
  -7   7   6   13.80    5.00
  -7   7   6   10.70    6.10
  -7   7   6    4.60    7.70
  -6   7   6   17.60    9.00
  -6   7   6   12.20    5.40
  -6   7   6   12.90    6.40
  -5   7   6   11.20    7.10
  -5   7   6    0.30    3.30
  -5   7   6    4.00    3.30
  -4   7   6  107.09   14.30
  -4   7   6  121.19   16.50
  -4   7   6  102.19   12.70
[truncated: 217,358 more chars]
